# Supplementary material for: (E)-1-(4-Chloro­phen­yl)ethanone semi­carbazone
Source: Acta Crystallogr Sect E Struct Rep Online. 2009 Jun 20;65(Pt 7):o1634–5. doi: 10.1107/S160053680902279X (PMC2969321; doi:10.1107/S160053680902279X)
Supplement: Supplementary file 2 [file e-65-o1634-Isup2.hkl]

# 
# h,k,l, Fc-squared, Fo-squared, sigma(Fo-squared) and status flag 
# 
data_I
_shelx_title ' sm6m in C2/c (100K)' 
_shelx_refln_list_code          4 
_shelx_F_calc_maximum      318.88 
_exptl_crystal_F_000       880.00 
_reflns_d_resolution_high  0.6654 
 
loop_ 
 _symmetry_equiv_pos_as_xyz 
 'x, y, z' 
 '-x, y, -z+1/2' 
 'x+1/2, y+1/2, z' 
 '-x+1/2, y+1/2, -z+1/2' 
 '-x, -y, -z' 
 'x, -y, z-1/2' 
 '-x+1/2, -y+1/2, -z' 
 'x+1/2, -y+1/2, z-1/2' 
 
_cell_length_a    21.8191 
_cell_length_b     7.0484 
_cell_length_c    13.7249 
_cell_angle_alpha  90.000 
_cell_angle_beta  109.633 
_cell_angle_gamma  90.000 
 
_shelx_F_squared_multiplier     1.000 
 
loop_ 
 _refln_index_h 
 _refln_index_k 
 _refln_index_l 
 _refln_F_squared_calc 
 _refln_F_squared_meas 
 _refln_F_squared_sigma 
 _refln_observed_status 
   4   0   0     4159.40     3887.75     63.80 o 
   6   0   0    10817.26    11402.17    168.59 o 
   8   0   0     4490.08     4072.12     56.33 o 
  10   0   0      402.74      419.64     16.87 o 
  12   0   0       62.34       80.18      8.85 o 
  14   0   0      193.78      192.73     13.19 o 
  16   0   0      851.74      850.42     27.46 o 
  18   0   0      382.65      435.05     31.66 o 
  20   0   0     1022.63      995.71     36.48 o 
  22   0   0     2694.11     2864.90     95.04 o 
  24   0   0     1196.53     1178.95     58.22 o 
  26   0   0      177.15      241.06     40.64 o 
  28   0   0       25.14       22.20     26.35 o 
  30   0   0     1315.99     1604.00    138.06 o 
   1   1   0       93.10      120.62      2.90 o 
   3   1   0        5.27        2.11      1.83 o 
   5   1   0    62020.29    61028.64    461.39 o 
   7   1   0      113.60      110.48      5.48 o 
   9   1   0      864.67      765.53     14.12 o 
  11   1   0      816.84      791.65     17.90 o 
  13   1   0      441.37      419.98     15.32 o 
  15   1   0     2032.40     1969.71     40.35 o 
  17   1   0     2158.64     2134.37     59.38 o 
  19   1   0     1470.10     1393.67     45.82 o 
  21   1   0       43.15       47.07     11.40 o 
  23   1   0       66.02       51.36     11.42 o 
  25   1   0      587.99      635.49     37.37 o 
  27   1   0        3.06       18.93     19.16 o 
  29   1   0      132.22      116.53     32.24 o 
   0   2   0     3458.84     3529.86     39.76 o 
   2   2   0      748.56      836.23     11.75 o 
   4   2   0      689.98      625.66      9.56 o 
   6   2   0      140.80      169.27      5.64 o 
   8   2   0       29.59       36.30      4.47 o 
  10   2   0      664.27      702.90     13.96 o 
  12   2   0     1898.72     1974.56     28.81 o 
  14   2   0      490.87      526.14     16.90 o 
  16   2   0      795.51      850.38     23.19 o 
  18   2   0      171.95      167.79     12.77 o 
  20   2   0      621.84      712.00     28.75 o 
  22   2   0        3.24       16.27     11.47 o 
  24   2   0       70.76       98.38     18.43 o 
  26   2   0        1.07       21.77     18.78 o 
  28   2   0      113.42      109.25     41.49 o 
  30   2   0      132.13       84.52     27.30 o 
   1   3   0     3325.59     3363.69     26.85 o 
   3   3   0       16.40        2.96      2.15 o 
   5   3   0     8247.70     9002.81     59.36 o 
   7   3   0     2132.27     1979.96     24.56 o 
   9   3   0      125.63      104.56      6.25 o 
  11   3   0      251.20      277.46     10.52 o 
  13   3   0       21.15       23.34      5.37 o 
  15   3   0      203.41      227.23     12.31 o 
  17   3   0      280.94      302.72     19.78 o 
  19   3   0      342.50      368.46     24.30 o 
  21   3   0      353.49      413.65     25.29 o 
  23   3   0     1664.75     1736.73     57.33 o 
  25   3   0       86.42       97.24     20.28 o 
  27   3   0       52.94       37.73     15.13 o 
  29   3   0        6.14       52.33     21.00 o 
   0   4   0     8175.60     8406.58     81.14 o 
   2   4   0      977.88      893.20     12.08 o 
   4   4   0     4190.74     3964.93     33.14 o 
   6   4   0      658.55      655.21     12.75 o 
   8   4   0     3848.40     3769.02     33.87 o 
  10   4   0      282.29      301.76     15.95 o 
  12   4   0        4.56       -2.44      4.77 o 
  14   4   0     6675.70     6597.40     84.28 o 
  16   4   0      191.70      180.76     15.39 o 
  18   4   0     3290.03     3279.15     62.04 o 
  20   4   0      275.18      231.88     33.07 o 
  22   4   0      454.91      499.90     29.60 o 
  24   4   0      163.81      135.53     29.98 o 
  26   4   0      563.43      627.64     45.54 o 
  28   4   0       95.63       91.03     21.71 o 
   1   5   0     2772.03     2701.66     26.28 o 
   3   5   0     7191.51     6928.06     52.87 o 
   5   5   0      496.55      512.00     11.68 o 
   7   5   0      454.94      421.56     15.39 o 
   9   5   0     1452.40     1385.68     24.01 o 
  11   5   0      984.69      907.52     32.51 o 
  13   5   0      559.70      555.95     24.67 o 
  15   5   0       25.36       44.38     10.13 o 
  17   5   0       16.05       16.39      9.42 o 
  19   5   0     2772.74     2912.61     66.61 o 
  21   5   0       27.37       36.11     14.70 o 
  23   5   0      611.36      629.89     49.63 o 
  25   5   0      301.80      342.16     79.31 o 
  27   5   0      307.06      303.36     43.42 o 
   0   6   0      147.08      147.17     15.08 o 
   2   6   0       31.67       27.57      4.60 o 
   4   6   0      329.38      320.10     11.08 o 
   6   6   0     1077.06      999.56     20.45 o 
   8   6   0       40.75       48.73      8.02 o 
  10   6   0      389.54      388.09     17.96 o 
  12   6   0      334.38      297.63     18.05 o 
  14   6   0      434.64      474.75     25.33 o 
  16   6   0      123.28      126.71     16.82 o 
  18   6   0       57.87       52.57     13.50 o 
  20   6   0      137.17      138.32     19.85 o 
  22   6   0        0.26       20.99     14.82 o 
  24   6   0       29.30       58.73     17.91 o 
   1   7   0      181.00      172.85     15.30 o 
   3   7   0     1531.57     1506.12     28.02 o 
   5   7   0       54.15       60.21      8.46 o 
   7   7   0       53.28       33.68      8.26 o 
   9   7   0      106.92       82.06     10.34 o 
  11   7   0      268.21      258.77     18.03 o 
  13   7   0      250.67      265.56     24.80 o 
  15   7   0        0.57        8.26     10.18 o 
  17   7   0       31.03       31.99     12.37 o 
  19   7   0     1098.89     1146.39     51.82 o 
  21   7   0       19.37       14.87     16.65 o 
  23   7   0      100.52       69.17     24.96 o 
   0   8   0      824.47      907.05     35.72 o 
   2   8   0      921.49     1005.78     25.95 o 
   4   8   0      586.66      614.03     23.77 o 
   6   8   0      413.26      413.68     20.00 o 
   8   8   0      222.08      211.89     15.90 o 
  10   8   0      140.68      136.19     14.47 o 
  12   8   0       44.35       46.33     12.58 o 
  14   8   0     1268.52     1491.77     47.54 o 
  16   8   0       16.11       22.19     15.06 o 
  18   8   0     1130.39     1108.51     47.61 o 
  20   8   0      171.99      130.89     37.02 o 
   1   9   0      526.20      532.66     20.44 o 
   3   9   0       52.60       38.64     11.63 o 
   5   9   0      977.71     1041.01     39.37 o 
   7   9   0      373.69      416.75     21.04 o 
   9   9   0       58.41       65.54     12.95 o 
  11   9   0        0.06       -2.99     10.62 o 
  13   9   0      195.07      209.25     27.18 o 
  15   9   0      289.20      313.45     29.99 o 
   0  10   0      515.27      583.68     49.75 o 
   2  10   0       52.34       78.66     17.86 o 
   4  10   0        0.85       -9.76     11.35 o 
   6  10   0       74.42       64.69     15.43 o 
   8  10   0      323.20      275.58     36.15 o 
  10  10   0      113.06      103.24     36.39 o 
 -31   1   1        3.65       46.82     24.27 o 
 -29   1   1       15.89       35.92     21.89 o 
 -27   1   1       57.47       73.52     20.86 o 
 -25   1   1      214.11      276.28     24.95 o 
 -23   1   1      607.43      673.06     30.48 o 
 -21   1   1        7.63       10.76      8.52 o 
 -19   1   1     2135.53     2189.91     41.49 o 
 -17   1   1      956.45      969.08     21.97 o 
 -15   1   1     1150.89     1114.29     24.95 o 
 -13   1   1        0.96        3.98      3.59 o 
 -11   1   1     1840.38     1728.11     21.34 o 
  -9   1   1     2114.08     2024.49     23.65 o 
  -7   1   1     5089.55     5039.27     46.43 o 
  -5   1   1    33480.83    33578.11    495.74 o 
  -3   1   1     7395.43     7671.15     73.36 o 
  -1   1   1     4418.25     4200.67     70.04 o 
   1   1   1     4666.48     4690.92     41.76 o 
   3   1   1     4619.88     4754.75     41.82 o 
   5   1   1    47070.10    47281.82    291.56 o 
   7   1   1     1556.19     1441.95     18.31 o 
   9   1   1      680.02      824.63     14.10 o 
  11   1   1       89.73       77.20      6.59 o 
  13   1   1      113.60      130.33      8.54 o 
  15   1   1      429.10      419.39     14.44 o 
  17   1   1       75.76       62.02     11.88 o 
  19   1   1       20.92       23.03      8.04 o 
  21   1   1      485.98      473.97     31.47 o 
  23   1   1     1328.55     1330.30     47.16 o 
  25   1   1       77.42       50.08     22.45 o 
  27   1   1     1219.77     1305.21     69.82 o 
  29   1   1        0.73       24.46     22.19 o 
 -30   2   1       24.43       27.95     24.47 o 
 -28   2   1      194.68      220.11     31.23 o 
 -26   2   1      365.09      376.05     38.62 o 
 -24   2   1       91.39       87.34     16.64 o 
 -22   2   1      156.22      191.15     18.71 o 
 -20   2   1      196.68      194.23     15.78 o 
 -18   2   1     2903.81     2914.72     46.49 o 
 -16   2   1     1248.42     1193.02     24.49 o 
 -14   2   1     9543.09     9412.84     84.39 o 
 -12   2   1       65.97       59.98      5.61 o 
 -10   2   1    20238.37    20161.78    140.47 o 
  -8   2   1    14775.27    15144.97    111.22 o 
  -6   2   1     3476.78     3265.73     30.89 o 
  -4   2   1     1313.03     1246.48     12.94 o 
  -2   2   1     1220.14     1438.50     14.00 o 
   0   2   1    20748.46    19840.52    157.10 o 
   2   2   1       26.34       42.90      4.37 o 
   4   2   1    14022.00    13458.67     94.87 o 
   6   2   1      724.83      546.14     10.55 o 
   8   2   1     8055.67     7887.36     62.02 o 
  10   2   1     5941.99     6243.06     55.77 o 
  12   2   1     3695.85     3673.67     42.16 o 
  14   2   1        2.77        3.62      5.55 o 
  16   2   1       64.96       65.55      8.84 o 
  18   2   1     1398.81     1407.14     32.40 o 
  20   2   1       61.76       35.14     15.46 o 
  22   2   1     3063.72     3268.78    149.53 o 
  24   2   1       21.96       44.85     14.03 o 
  26   2   1      470.99      481.00     47.23 o 
  28   2   1      408.04      353.78     43.34 o 
 -29   3   1       24.70       52.63     20.71 o 
 -27   3   1        5.49       23.66     16.00 o 
 -25   3   1       76.98       63.79     21.14 o 
 -23   3   1       10.85        9.87     11.87 o 
 -21   3   1     2255.01     2336.64     53.03 o 
 -19   3   1      851.24      872.95     29.14 o 
 -17   3   1       29.79       20.12      8.09 o 
 -15   3   1     3252.17     3130.10     42.29 o 
 -13   3   1       35.42       26.87      5.10 o 
 -11   3   1     2434.59     2416.19     30.07 o 
  -9   3   1     2397.88     2579.75     28.60 o 
  -7   3   1     1311.11     1348.39     16.29 o 
  -5   3   1     2445.27     2521.20     22.90 o 
  -3   3   1     2738.74     2762.24     24.22 o 
  -1   3   1      386.32      395.63      7.71 o 
   1   3   1     1962.54     1751.25     19.66 o 
   3   3   1     2451.69     2303.75     21.95 o 
   5   3   1     3691.12     3714.63     30.52 o 
   7   3   1      456.28      417.43      8.55 o 
   9   3   1    10576.22    10639.76     79.87 o 
  11   3   1      210.17      281.16     11.22 o 
  13   3   1      685.16      644.18     18.64 o 
  15   3   1      105.55      116.69     12.70 o 
  17   3   1      834.50      827.08     29.31 o 
  19   3   1       90.48       71.19     14.45 o 
  21   3   1        4.85       31.22     15.22 o 
  23   3   1      567.59      628.27     38.46 o 
  25   3   1      745.67      743.63     39.84 o 
  27   3   1      225.51      228.31     42.56 o 
  29   3   1        0.51       13.64     22.33 o 
 -28   4   1        0.33       21.04     17.43 o 
 -26   4   1       24.26       16.30     14.43 o 
 -24   4   1        0.13       16.33     14.14 o 
 -22   4   1       25.64       32.92     14.85 o 
 -20   4   1      254.80      245.40     35.29 o 
 -18   4   1     1046.66     1063.38     41.09 o 
 -16   4   1     1060.18     1071.58     30.23 o 
 -14   4   1       58.06       37.21      8.27 o 
 -12   4   1        6.08       15.02      5.67 o 
 -10   4   1      839.10      892.76     17.69 o 
  -8   4   1     1089.86     1055.22     15.73 o 
  -6   4   1      728.55      789.15     13.12 o 
  -4   4   1      139.02      111.07      6.74 o 
  -2   4   1      672.11      796.05     11.63 o 
   0   4   1      389.37      434.67     10.28 o 
   2   4   1      306.96      355.52      9.56 o 
   4   4   1      779.21      761.69     11.86 o 
   6   4   1        2.29        1.13      2.46 o 
   8   4   1      410.96      314.50     10.23 o 
  10   4   1       31.65       43.78      6.36 o 
  12   4   1     3412.50     3309.29     45.70 o 
  14   4   1      986.22     1016.51     26.98 o 
  16   4   1        5.54       16.67      8.98 o 
  18   4   1        4.62        2.50      9.72 o 
  20   4   1      365.32      391.53     28.07 o 
  22   4   1       29.29       23.09     16.43 o 
  24   4   1       34.37       35.78     16.11 o 
  26   4   1        0.66       17.57     19.48 o 
  28   4   1        0.00       34.02     26.81 o 
 -27   5   1       22.60       55.30     22.38 o 
 -25   5   1       27.70       32.38     18.46 o 
 -23   5   1      162.17      144.41     19.43 o 
 -21   5   1      650.31      660.24     33.04 o 
 -19   5   1       13.84       20.57      9.80 o 
 -17   5   1      754.88      806.48     30.05 o 
 -15   5   1      431.99      382.86     21.11 o 
 -13   5   1      716.72      663.38     23.29 o 
 -11   5   1      201.17      172.37     13.26 o 
  -9   5   1     1598.45     1444.58     26.11 o 
  -7   5   1      139.83      120.23      7.28 o 
  -5   5   1       19.20       18.12      3.61 o 
  -3   5   1     1807.34     1686.49     21.55 o 
  -1   5   1     1535.84     1572.52     18.27 o 
   1   5   1      114.26      109.14      6.93 o 
   3   5   1      287.92      303.95      8.35 o 
   5   5   1     1424.83     1413.94     20.91 o 
   7   5   1     3939.15     3682.58     39.23 o 
   9   5   1     1878.56     1876.97     28.99 o 
  11   5   1      633.35      635.87     19.49 o 
  13   5   1      395.55      413.58     21.23 o 
  15   5   1       30.97       34.26     10.17 o 
  17   5   1      199.36      181.70     20.29 o 
  19   5   1      467.64      481.12     32.01 o 
  21   5   1       58.94       69.00     17.24 o 
  23   5   1      386.24      444.41     45.76 o 
  25   5   1       11.03       30.54     18.06 o 
 -24   6   1      361.50      326.42     30.29 o 
 -22   6   1      948.36      912.69     43.37 o 
 -20   6   1      861.26      922.98     52.55 o 
 -18   6   1      455.04      435.68     27.21 o 
 -16   6   1      666.91      650.70     28.41 o 
 -14   6   1     1500.08     1457.64     37.46 o 
 -12   6   1      381.94      407.49     20.00 o 
 -10   6   1      214.77      233.83     14.74 o 
  -8   6   1      294.02      265.32     14.42 o 
  -6   6   1      123.62      117.15     15.11 o 
  -4   6   1      377.49      347.91     14.84 o 
  -2   6   1      767.30      772.77     16.68 o 
   0   6   1     4092.56     4127.61     40.65 o 
   2   6   1     7374.56     7131.05     70.36 o 
   4   6   1    11410.61    11305.51     91.42 o 
   6   6   1     2136.43     2054.87     28.35 o 
   8   6   1     3742.95     3661.33     62.94 o 
  10   6   1       32.15       40.04      8.64 o 
  12   6   1      686.04      677.54     23.97 o 
  14   6   1      137.50      135.05     16.34 o 
  16   6   1       49.14       38.66     15.77 o 
  18   6   1      131.35      125.85     19.35 o 
  20   6   1        2.27       18.76     13.88 o 
  22   6   1      193.81      150.22     22.97 o 
  24   6   1     1110.51     1182.99     70.02 o 
 -23   7   1        0.10       21.94     18.67 o 
 -21   7   1      148.98      126.52     19.41 o 
 -19   7   1        1.79       20.18     13.93 o 
 -17   7   1      512.29      554.45     33.58 o 
 -15   7   1     2329.20     2307.46     51.21 o 
 -13   7   1      979.83      973.69     32.73 o 
 -11   7   1      275.35      266.10     18.11 o 
  -9   7   1      191.73      173.65     13.50 o 
  -7   7   1      243.13      244.42     17.14 o 
  -5   7   1      489.01      488.48     17.18 o 
  -3   7   1      496.05      495.80     17.11 o 
  -1   7   1     2362.17     2393.40     33.34 o 
   1   7   1     1141.12     1101.90     31.73 o 
   3   7   1     1045.80     1093.52     26.86 o 
   5   7   1      417.95      441.99     15.61 o 
   7   7   1     1869.77     1760.34     39.96 o 
   9   7   1     2276.68     2223.59     40.89 o 
  11   7   1        2.66       10.22      8.44 o 
  13   7   1      307.07      274.99     26.57 o 
  15   7   1       11.59       22.22     11.51 o 
  17   7   1       70.60       86.36     16.34 o 
  19   7   1     1140.00     1197.86     48.49 o 
  21   7   1      118.50      103.37     22.82 o 
 -20   8   1      114.34      120.24     23.44 o 
 -18   8   1      142.25       95.02     19.80 o 
 -16   8   1       24.33       -1.66     12.63 o 
 -14   8   1      314.77      347.88     26.63 o 
 -12   8   1      159.26      133.33     16.63 o 
 -10   8   1      634.07      679.47     26.81 o 
  -8   8   1      143.01      164.33     17.71 o 
  -6   8   1       39.87       33.95      9.66 o 
  -4   8   1      412.79      410.31     23.83 o 
  -2   8   1     1233.74     1325.05     30.37 o 
   0   8   1       60.55       50.35      8.47 o 
   2   8   1       28.03       34.31      9.68 o 
   4   8   1       71.11       69.13     12.22 o 
   6   8   1       74.61       58.27     12.07 o 
   8   8   1        0.04        8.77      7.47 o 
  10   8   1       55.29       37.43     10.55 o 
  12   8   1       16.59       13.30     10.30 o 
  14   8   1      389.75      409.18     32.88 o 
  16   8   1       25.45       26.80     14.66 o 
  18   8   1       29.58       37.94     17.35 o 
 -15   9   1      159.17      143.37     23.99 o 
 -13   9   1        0.05        6.80     13.04 o 
 -11   9   1       87.39       41.75     13.47 o 
  -9   9   1       47.13       47.01     11.99 o 
  -7   9   1      299.50      302.17     22.58 o 
  -5   9   1      512.82      491.82     22.80 o 
  -3   9   1      453.10      493.69     25.99 o 
  -1   9   1       41.78       62.46     13.69 o 
   1   9   1       19.11       31.53     11.11 o 
   3   9   1        4.80       22.89     12.25 o 
   5   9   1      340.91      313.11     22.43 o 
   7   9   1       51.95       30.81     13.62 o 
   9   9   1     1176.95     1174.53     45.13 o 
  11   9   1       58.56       43.55     12.68 o 
  13   9   1      149.44      140.17     20.18 o 
  15   9   1       45.78       51.39     21.07 o 
 -10  10   1      770.05      846.74     43.20 o 
  -8  10   1      139.51       71.91     27.23 o 
  -6  10   1        6.13       17.75     16.46 o 
  -4  10   1        3.20        6.56     12.41 o 
  -2  10   1       47.61        4.88     17.62 o 
   0  10   1      350.30      348.77     22.85 o 
   2  10   1      319.31      334.31     25.07 o 
   4  10   1      883.22      949.73     40.55 o 
   6  10   1       24.42       30.31     14.98 o 
   8  10   1      232.37      274.49     33.30 o 
 -30   0   2     2504.95     2805.33    298.84 o 
 -28   0   2     1873.99     1861.20    120.71 o 
 -26   0   2       55.67       31.01     26.98 o 
 -24   0   2       34.81       30.58     18.55 o 
 -22   0   2      255.68      285.46     32.56 o 
 -20   0   2      143.60      131.23     22.66 o 
 -18   0   2     6169.97     6338.72    113.44 o 
 -16   0   2       24.32       23.15      7.04 o 
 -14   0   2     2835.70     2680.81     42.41 o 
 -12   0   2     4040.48     3830.99     50.64 o 
 -10   0   2     4771.19     4373.95     52.72 o 
  -8   0   2      136.76      190.34     12.63 o 
  -6   0   2    30264.24    28901.60    337.92 o 
  -4   0   2       65.52       37.55      3.93 o 
  -2   0   2    20118.33    21790.29    229.90 o 
   0   0   2    29801.43    31897.55    343.78 o 
   2   0   2     7853.84     8421.21     79.85 o 
   4   0   2   101683.70    99283.47    999.76 o 
   6   0   2     8465.42     8390.48     91.11 o 
   8   0   2     3790.76     3465.58     40.60 o 
  10   0   2     1038.04     1133.09     22.81 o 
  12   0   2    10369.03    10035.54    106.58 o 
  14   0   2        2.96        4.37      7.52 o 
  16   0   2     1479.91     1619.41     43.20 o 
  18   0   2      448.73      505.68     27.98 o 
  20   0   2      245.91      196.65     22.98 o 
  22   0   2      143.00      116.55     22.99 o 
  24   0   2        4.76        9.25     18.64 o 
  26   0   2     1907.11     1984.88    147.11 o 
  28   0   2      256.38      109.79     53.66 o 
 -31   1   2       27.24       84.26     28.00 o 
 -29   1   2        6.24        4.81     18.25 o 
 -27   1   2        0.09       24.41     13.69 o 
 -25   1   2      709.21      743.18     36.06 o 
 -23   1   2        1.22       11.62      9.98 o 
 -21   1   2        4.45       28.76      9.99 o 
 -19   1   2       25.65       14.90      9.89 o 
 -17   1   2      105.52       84.65      8.49 o 
 -15   1   2      375.24      355.58     12.00 o 
 -13   1   2     8602.16     8736.14     67.01 o 
 -11   1   2     5969.15     5774.64     49.21 o 
  -9   1   2     1093.89     1075.63     14.69 o 
  -7   1   2      431.20      465.59      8.80 o 
  -5   1   2    16196.12    16042.54    135.90 o 
  -3   1   2     9513.69     9701.96    118.39 o 
  -1   1   2       32.12       50.76      3.70 o 
   1   1   2     4360.18     4464.03     38.92 o 
   3   1   2     6395.76     6927.87     58.49 o 
   5   1   2     1364.35     1647.49     19.45 o 
   7   1   2     7350.83     7306.69     65.18 o 
   9   1   2     9450.30     9691.82     80.89 o 
  11   1   2     3927.25     3795.32     39.90 o 
  13   1   2     1329.62     1249.56     23.10 o 
  15   1   2       26.71       17.30      5.45 o 
  17   1   2     1724.71     1779.55     36.52 o 
  19   1   2       39.83       38.55      8.71 o 
  21   1   2      270.28      278.17     23.52 o 
  23   1   2      271.88      233.70     28.41 o 
  25   1   2      101.33      133.27     24.16 o 
  27   1   2      213.19      223.28     38.33 o 
  29   1   2       17.82        3.08     23.91 o 
 -30   2   2       23.96       50.11     21.96 o 
 -28   2   2      325.12      367.05     38.85 o 
 -26   2   2      490.99      502.40     36.48 o 
 -24   2   2        2.28       11.63      9.50 o 
 -22   2   2      104.48       75.94     16.60 o 
 -20   2   2       15.11       16.21      7.52 o 
 -18   2   2      226.67      231.39     15.30 o 
 -16   2   2      263.23      283.00     13.83 o 
 -14   2   2       13.26       20.56      4.49 o 
 -12   2   2     6732.53     6946.17     58.89 o 
 -10   2   2     4770.26     4778.04     44.14 o 
  -8   2   2      317.45      405.52      9.08 o 
  -6   2   2     2931.68     3078.17     29.37 o 
  -4   2   2      577.38      527.53      8.38 o 
  -2   2   2       11.05       13.79      3.53 o 
   0   2   2      632.99      663.79     10.06 o 
   2   2   2     6798.26     7029.90     54.71 o 
   4   2   2     6096.29     6214.18     46.71 o 
   6   2   2     4032.22     4181.28     35.62 o 
   8   2   2     3084.88     3315.22     33.12 o 
  10   2   2       27.03       47.55      5.45 o 
  12   2   2       55.61       51.32      6.24 o 
  14   2   2      994.44     1076.12     28.45 o 
  16   2   2       15.34       23.75      7.40 o 
  18   2   2      464.52      542.27     29.18 o 
  20   2   2      443.40      448.27     30.60 o 
  22   2   2      222.41      222.89     22.63 o 
  24   2   2       14.06       17.54     13.26 o 
  26   2   2      180.56      167.22     28.97 o 
  28   2   2        1.41       -3.10     18.97 o 
 -29   3   2        7.39       30.16     20.79 o 
 -27   3   2       17.73       25.76     15.38 o 
 -25   3   2        6.26        4.70     12.69 o 
 -23   3   2      845.37      838.73     38.27 o 
 -21   3   2      441.22      397.90     22.95 o 
 -19   3   2       62.66       72.89      9.70 o 
 -17   3   2     3833.22     3751.91     49.34 o 
 -15   3   2      460.61      460.46     16.14 o 
 -13   3   2     2743.24     2728.58     33.42 o 
 -11   3   2      541.23      501.84     12.50 o 
  -9   3   2      980.45      896.72     14.75 o 
  -7   3   2     9437.62    10189.38     73.84 o 
  -5   3   2     2770.02     2693.00     26.28 o 
  -3   3   2      492.71      581.65      9.92 o 
  -1   3   2     3497.24     3844.71     36.67 o 
   1   3   2       96.24       83.86      5.35 o 
   3   3   2      644.45      644.25     10.19 o 
   5   3   2      981.31      855.01     12.89 o 
   7   3   2       75.69       74.00      5.03 o 
   9   3   2     3976.01     4197.46     47.52 o 
  11   3   2        7.29       14.24      5.58 o 
  13   3   2     4618.71     4737.75     59.56 o 
  15   3   2      199.27      194.81     13.55 o 
  17   3   2     4460.97     4688.73     95.41 o 
  19   3   2      285.40      302.99     26.82 o 
  21   3   2       26.52       35.70     16.93 o 
  23   3   2       71.34       63.28     20.02 o 
  25   3   2       16.48       30.07     16.06 o 
  27   3   2      433.69      389.36     43.31 o 
 -28   4   2      136.90      181.47     30.03 o 
 -26   4   2       26.05       48.18     22.08 o 
 -24   4   2       47.83       71.26     15.80 o 
 -22   4   2      154.77      152.83     17.09 o 
 -20   4   2      452.29      432.43     23.93 o 
 -18   4   2      518.23      568.34     22.60 o 
 -16   4   2     1909.69     1773.12     37.13 o 
 -14   4   2     1392.33     1368.02     28.08 o 
 -12   4   2     2695.43     2540.02     38.09 o 
 -10   4   2     7588.40     7806.58     73.09 o 
  -8   4   2      497.72      380.42     10.45 o 
  -6   4   2     3282.23     3133.96     31.62 o 
  -4   4   2      751.54      908.12     13.78 o 
  -2   4   2     5051.30     5344.75     41.30 o 
   0   4   2      651.05      596.33     14.94 o 
   2   4   2      463.04      461.06     11.15 o 
   4   4   2     1588.77     1625.56     18.28 o 
   6   4   2      314.98      330.43      9.51 o 
   8   4   2     3526.25     3424.93     37.16 o 
  10   4   2      627.77      589.70     16.27 o 
  12   4   2    11530.60    11231.81    107.21 o 
  14   4   2     1539.88     1559.63     37.08 o 
  16   4   2        6.84       -0.20      9.01 o 
  18   4   2        0.29       11.44     10.66 o 
  20   4   2       25.96       18.87     12.52 o 
  22   4   2       15.83       36.91     17.79 o 
  24   4   2        0.14       39.93     18.19 o 
  26   4   2       94.27      103.05     22.59 o 
 -27   5   2      305.79      276.40     46.15 o 
 -25   5   2     1245.88     1234.40     51.18 o 
 -23   5   2      336.62      361.16     29.92 o 
 -21   5   2      160.47      175.26     20.45 o 
 -19   5   2       93.75       84.02     12.64 o 
 -17   5   2       69.15       63.86     11.33 o 
 -15   5   2     1694.89     1825.71     40.93 o 
 -13   5   2        2.87        6.55      6.59 o 
 -11   5   2     2154.42     1995.43     37.21 o 
  -9   5   2      135.68      151.28     10.67 o 
  -7   5   2     1452.78     1378.43     22.64 o 
  -5   5   2     2278.86     2275.42     32.39 o 
  -3   5   2     1183.29     1155.99     19.68 o 
  -1   5   2     1904.52     1962.07     25.32 o 
   1   5   2     3391.86     3541.72     43.13 o 
   3   5   2        8.91       11.72      4.83 o 
   5   5   2     1774.99     1729.93     25.00 o 
   7   5   2     8763.83     8545.60     71.44 o 
   9   5   2     1001.21      979.09     21.78 o 
  11   5   2      114.43      120.75     10.56 o 
  13   5   2       33.40       35.56      8.93 o 
  15   5   2      344.10      331.35     29.09 o 
  17   5   2      476.20      466.47     38.93 o 
  19   5   2      718.65      714.84     43.21 o 
  21   5   2       27.38       39.68     15.41 o 
  23   5   2       74.51       55.61     19.84 o 
  25   5   2      152.88      141.26     23.21 o 
 -26   6   2        0.67       26.45     18.61 o 
 -24   6   2       27.16       30.61     15.96 o 
 -22   6   2      272.05      295.23     28.01 o 
 -20   6   2      269.79      299.70     24.42 o 
 -18   6   2       25.24       12.61     11.14 o 
 -16   6   2       16.22       11.41      9.36 o 
 -14   6   2       41.49       33.38      9.04 o 
 -12   6   2       93.93       75.39     10.60 o 
 -10   6   2      450.33      424.17     19.46 o 
  -8   6   2      346.98      321.69     16.85 o 
  -6   6   2       51.48       55.98      8.20 o 
  -4   6   2     1147.64     1095.07     19.89 o 
  -2   6   2       34.99       35.25      5.54 o 
   0   6   2      321.14      331.33     14.07 o 
   2   6   2        9.67       14.51      5.71 o 
   4   6   2      160.01      177.37      8.81 o 
   6   6   2        1.21        4.11      4.17 o 
   8   6   2       43.52       33.31      7.36 o 
  10   6   2      176.27      171.77     13.31 o 
  12   6   2      217.86      197.45     17.11 o 
  14   6   2      191.06      202.75     17.73 o 
  16   6   2        0.40       -5.08     10.16 o 
  18   6   2      116.47       98.69     17.91 o 
  20   6   2      117.57       77.90     18.31 o 
  22   6   2       17.91       20.54     16.21 o 
  24   6   2       38.55       36.95     29.07 o 
 -23   7   2       40.53       20.88     17.85 o 
 -21   7   2       24.95       41.97     14.81 o 
 -19   7   2        0.08        1.57     11.35 o 
 -17   7   2      375.17      379.80     26.68 o 
 -15   7   2      695.44      740.70     33.21 o 
 -13   7   2       33.88       39.81     10.49 o 
 -11   7   2      547.30      471.26     27.24 o 
  -9   7   2     1165.74     1093.04     29.57 o 
  -7   7   2        5.81       12.91      7.37 o 
  -5   7   2        3.76        3.18      5.99 o 
  -3   7   2      154.67      145.93     11.51 o 
  -1   7   2      589.52      594.82     19.43 o 
   1   7   2      179.82      183.02     13.24 o 
   3   7   2      888.12      920.73     24.88 o 
   5   7   2     1272.51     1301.50     31.14 o 
   7   7   2     1451.87     1408.12     33.37 o 
   9   7   2      663.15      693.48     25.01 o 
  11   7   2       37.07       27.32      9.23 o 
  13   7   2      478.97      475.56     24.81 o 
  15   7   2       58.96       49.85     13.98 o 
  17   7   2      127.99       83.88     17.85 o 
  19   7   2      138.03      105.09     20.88 o 
  21   7   2       72.11       57.82     20.18 o 
 -20   8   2       14.60        2.19     14.81 o 
 -18   8   2       64.14       78.56     17.35 o 
 -16   8   2      294.38      314.49     27.02 o 
 -14   8   2      848.82      807.31     34.86 o 
 -12   8   2      610.36      703.27     31.36 o 
 -10   8   2     1703.21     1812.05     43.63 o 
  -8   8   2      169.51      159.21     15.72 o 
  -6   8   2     1265.74     1326.80     34.64 o 
  -4   8   2       32.40       45.99      9.46 o 
  -2   8   2     1085.92     1153.36     27.12 o 
   0   8   2      335.32      396.53     21.60 o 
   2   8   2     1166.70     1225.06     32.69 o 
   4   8   2      180.80      183.60     16.05 o 
   6   8   2        1.46        1.20      8.86 o 
   8   8   2      499.28      524.93     22.37 o 
  10   8   2      491.38      495.88     29.00 o 
  12   8   2     1372.44     1382.11     39.00 o 
  14   8   2      834.74      790.07     35.58 o 
  16   8   2      123.68      113.46     18.98 o 
  18   8   2       56.78       61.59     21.33 o 
 -17   9   2      182.94      149.76     30.46 o 
 -15   9   2       81.99       66.31     17.22 o 
 -13   9   2      193.19      206.44     33.03 o 
 -11   9   2      597.68      640.83     31.19 o 
  -9   9   2        0.53       -4.67     10.22 o 
  -7   9   2     2455.22     2597.87     55.18 o 
  -5   9   2       66.56       67.62     12.30 o 
  -3   9   2        9.60       25.18     12.99 o 
  -1   9   2       23.59       34.24     10.90 o 
   1   9   2       41.15       44.49     11.54 o 
   3   9   2      399.86      405.31     27.28 o 
   5   9   2        0.39        8.97     11.30 o 
   7   9   2      667.76      700.55     35.52 o 
   9   9   2      681.59      707.11     34.62 o 
  11   9   2      221.63      223.92     30.86 o 
  13   9   2      411.25      430.04     53.54 o 
 -10  10   2      132.63       94.04     17.42 o 
  -8  10   2       53.68       54.31     14.52 o 
  -6  10   2       72.12       80.55     13.27 o 
  -4  10   2      103.40      119.18     18.47 o 
  -2  10   2       45.13       43.61     14.32 o 
   0  10   2       14.87       -1.04     11.47 o 
   2  10   2       15.00       28.76     15.16 o 
   4  10   2      491.79      555.76     53.20 o 
   6  10   2        0.33       11.32     16.33 o 
   8  10   2      490.85      493.15     46.93 o 
 -31   1   3      460.45      554.64     47.47 o 
 -29   1   3       39.33       51.12     17.04 o 
 -27   1   3      588.04      643.19     36.29 o 
 -25   1   3      409.91      438.23     29.27 o 
 -23   1   3     1442.08     1388.05     42.02 o 
 -21   1   3        1.22       12.16      9.22 o 
 -19   1   3      450.09      478.15     21.07 o 
 -17   1   3      124.30      131.85      8.97 o 
 -15   1   3      419.65      443.76     13.32 o 
 -13   1   3      918.45      846.82     16.91 o 
 -11   1   3        3.86        9.34      3.61 o 
  -9   1   3     2377.25     2395.01     24.81 o 
  -7   1   3     9408.31     9332.74     68.24 o 
  -5   1   3     4402.52     4129.44     36.81 o 
  -3   1   3       17.59       20.84      2.79 o 
  -1   1   3    13200.33    13843.16    204.33 o 
   1   1   3      116.96      139.16      6.33 o 
   3   1   3    19995.41    20829.90    154.52 o 
   5   1   3     1120.79     1146.26     16.87 o 
   7   1   3       34.30       25.92      4.73 o 
   9   1   3    16449.63    17787.16    127.05 o 
  11   1   3     1099.61      986.61     17.92 o 
  13   1   3       13.68       30.06      5.86 o 
  15   1   3       13.54        7.70      5.87 o 
  17   1   3      938.71      967.11     27.77 o 
  19   1   3      244.88      238.06     17.15 o 
  21   1   3     1260.63     1363.14     44.43 o 
  23   1   3       35.42       63.00     19.78 o 
  25   1   3       19.20       23.07     17.30 o 
  27   1   3        9.96        7.81     20.13 o 
 -30   2   3      172.49      178.31     34.49 o 
 -28   2   3      452.37      511.00     74.40 o 
 -26   2   3      544.98      597.23     34.16 o 
 -24   2   3       81.86       93.40     15.41 o 
 -22   2   3      532.56      542.85     24.96 o 
 -20   2   3      392.09      411.60     18.91 o 
 -18   2   3      136.20      132.36     11.44 o 
 -16   2   3     1352.47     1422.89     26.63 o 
 -14   2   3     3747.48     3815.36     41.14 o 
 -12   2   3     1011.28      858.42     14.77 o 
 -10   2   3     6141.12     6255.69     55.75 o 
  -8   2   3     9430.70     9686.69     80.13 o 
  -6   2   3    10366.62    10126.08     85.17 o 
  -4   2   3       30.15        3.36      2.82 o 
  -2   2   3    19376.19    20036.13    140.84 o 
   0   2   3     1323.49     1367.33     16.96 o 
   2   2   3     2895.37     2807.81     25.77 o 
   4   2   3     4070.76     4265.52     34.80 o 
   6   2   3      235.66      236.19      8.04 o 
   8   2   3     1483.32     1646.64     20.57 o 
  10   2   3      721.75      611.13     16.55 o 
  12   2   3     4198.59     4130.65     43.86 o 
  14   2   3     3908.17     3984.66     47.66 o 
  16   2   3     4393.61     4451.89     64.31 o 
  18   2   3      149.75      167.38     17.62 o 
  20   2   3      220.94      205.51     20.83 o 
  22   2   3      531.22      557.18     35.93 o 
  24   2   3        5.32       -7.13     13.07 o 
  26   2   3        4.07        1.93     17.29 o 
  28   2   3        0.76       22.01     22.96 o 
 -29   3   3      167.69      163.17     33.86 o 
 -27   3   3       80.18       78.49     21.39 o 
 -25   3   3      306.66      351.08     42.00 o 
 -23   3   3       86.23       66.33     13.04 o 
 -21   3   3     2161.93     2166.26     41.09 o 
 -19   3   3       20.96       29.43      7.99 o 
 -17   3   3      151.82      181.92     12.20 o 
 -15   3   3      103.04      123.63     10.97 o 
 -13   3   3     3047.30     2960.10     36.56 o 
 -11   3   3      145.04      246.45     10.05 o 
  -9   3   3     2987.54     3060.59     48.89 o 
  -7   3   3      897.80      662.82     13.89 o 
  -5   3   3    10449.05    11393.42     87.45 o 
  -3   3   3    11845.65    11953.08     80.82 o 
  -1   3   3      367.03      497.28      8.24 o 
   1   3   3      145.44      133.46      7.42 o 
   3   3   3      361.93      382.37      9.80 o 
   5   3   3        5.32        6.66      2.96 o 
   7   3   3      603.79      614.69     13.34 o 
   9   3   3       49.38       40.64      6.08 o 
  11   3   3     1824.81     1825.04     32.12 o 
  13   3   3      518.37      490.10     20.10 o 
  15   3   3      366.80      359.11     19.78 o 
  17   3   3     4579.90     4621.13     69.17 o 
  19   3   3        1.59       -5.76     10.95 o 
  21   3   3      283.77      336.30     30.68 o 
  23   3   3      203.59      231.02     28.81 o 
  25   3   3      264.58      245.27     29.59 o 
  27   3   3       14.76       33.47     34.35 o 
 -28   4   3       81.66       97.62     24.58 o 
 -26   4   3       63.83       84.20     22.02 o 
 -24   4   3      345.86      316.59     30.72 o 
 -22   4   3      138.90      105.64     16.22 o 
 -20   4   3      620.01      677.18     26.75 o 
 -18   4   3     1089.58     1028.63     38.46 o 
 -16   4   3      720.06      648.54     20.56 o 
 -14   4   3       20.62       20.07      6.21 o 
 -12   4   3       25.02       16.64      5.59 o 
 -10   4   3      216.00      212.76     12.10 o 
  -8   4   3      604.73      552.49     15.22 o 
  -6   4   3     3734.33     3996.63     34.63 o 
  -4   4   3     1704.71     1808.60     22.84 o 
  -2   4   3      261.46      316.61      8.06 o 
   0   4   3     1392.99     1559.67     21.15 o 
   2   4   3      408.46      456.35      9.63 o 
   4   4   3       37.62       32.94      4.02 o 
   6   4   3        1.76        8.70      3.28 o 
   8   4   3     1273.40     1213.63     21.84 o 
  10   4   3       37.99       28.44      6.41 o 
  12   4   3     3324.69     3149.76     50.95 o 
  14   4   3     1493.92     1510.06     35.14 o 
  16   4   3       10.40       10.76      8.94 o 
  18   4   3      410.74      422.29     28.38 o 
  20   4   3      478.87      507.85     35.84 o 
  22   4   3       33.69       56.94     18.86 o 
  24   4   3       44.80       21.58     23.73 o 
  26   4   3        0.90       11.25     16.78 o 
 -27   5   3      110.05      105.77     38.04 o 
 -25   5   3        0.12       15.28     14.41 o 
 -23   5   3      807.21      812.33     37.63 o 
 -21   5   3      105.24      112.05     14.77 o 
 -19   5   3      174.27      162.95     16.28 o 
 -17   5   3      148.51      177.42     15.42 o 
 -15   5   3        4.75        5.42      7.00 o 
 -13   5   3      326.02      326.90     17.56 o 
 -11   5   3     1334.08     1235.08     27.63 o 
  -9   5   3      503.97      511.40     18.49 o 
  -7   5   3      501.93      426.06     13.33 o 
  -5   5   3     1218.43     1255.36     18.31 o 
  -3   5   3      965.97      879.16     14.76 o 
  -1   5   3     1326.80     1312.16     21.97 o 
   1   5   3      375.67      413.48     14.05 o 
   3   5   3     1465.15     1489.77     19.86 o 
   5   5   3      636.76      664.73     14.20 o 
   7   5   3     2076.02     1946.05     29.42 o 
   9   5   3     2374.13     2270.47     36.27 o 
  11   5   3     1085.69     1027.22     25.12 o 
  13   5   3     1021.03     1032.95     33.09 o 
  15   5   3      157.50      180.84     17.74 o 
  17   5   3      663.87      721.07     35.12 o 
  19   5   3      184.14      226.65     27.74 o 
  21   5   3      198.99      204.17     27.49 o 
  23   5   3        6.26       38.79     18.99 o 
  25   5   3       26.29       39.42     24.25 o 
 -26   6   3     1259.94     1409.86     61.64 o 
 -24   6   3        8.60       16.28     15.26 o 
 -22   6   3        5.77        7.52     11.70 o 
 -20   6   3      474.75      433.19     26.98 o 
 -18   6   3       76.93       73.22     12.61 o 
 -16   6   3        5.50        5.61      8.36 o 
 -14   6   3      595.65      607.95     26.62 o 
 -12   6   3      237.63      209.38     16.71 o 
 -10   6   3      870.68      945.56     27.66 o 
  -8   6   3     1857.11     1756.96     34.95 o 
  -6   6   3     1560.15     1391.75     27.67 o 
  -4   6   3     1044.75     1039.74     19.15 o 
  -2   6   3     2534.05     2506.65     29.77 o 
   0   6   3      335.00      367.09     14.70 o 
   2   6   3     6134.75     6065.08     66.33 o 
   4   6   3      399.77      402.55     12.41 o 
   6   6   3     1883.44     1903.78     28.59 o 
   8   6   3     1004.81     1046.56     24.92 o 
  10   6   3       25.06       17.80      8.77 o 
  12   6   3     1060.40     1071.04     31.34 o 
  14   6   3      310.26      320.77     21.67 o 
  16   6   3      892.82      858.22     36.33 o 
  18   6   3      202.92      223.47     24.29 o 
  20   6   3      166.05      156.94     20.95 o 
  22   6   3      668.86      636.59     45.38 o 
 -23   7   3      162.70      151.74     24.95 o 
 -21   7   3      455.98      387.21     29.25 o 
 -19   7   3        4.52       10.95     11.74 o 
 -17   7   3      441.59      452.28     25.40 o 
 -15   7   3       16.26       12.57      9.39 o 
 -13   7   3       46.68       28.49     10.34 o 
 -11   7   3     1400.89     1371.05     39.73 o 
  -9   7   3     1548.22     1548.50     37.78 o 
  -7   7   3     1547.79     1502.22     39.94 o 
  -5   7   3        4.67       25.09      6.72 o 
  -3   7   3     3575.54     3627.13     43.18 o 
  -1   7   3       15.21       27.87      9.12 o 
   1   7   3      148.96      125.24     11.49 o 
   3   7   3      264.72      282.70     15.49 o 
   5   7   3      162.91      141.38     13.56 o 
   7   7   3       28.23       40.89      8.27 o 
   9   7   3      288.43      280.26     18.22 o 
  11   7   3      863.06      856.86     30.02 o 
  13   7   3      565.66      603.67     39.57 o 
  15   7   3      623.30      648.03     33.07 o 
  17   7   3      515.81      552.45     35.31 o 
  19   7   3      190.10      150.20     21.95 o 
  21   7   3      110.54       65.18     25.04 o 
 -20   8   3       19.23       -3.18     15.05 o 
 -18   8   3      117.11      130.13     19.33 o 
 -16   8   3       82.49       86.84     15.01 o 
 -14   8   3      148.59      129.79     15.72 o 
 -12   8   3      448.98      437.67     28.35 o 
 -10   8   3      189.94      186.57     21.92 o 
  -8   8   3        1.31        2.38      8.73 o 
  -6   8   3      921.45      983.49     30.38 o 
  -4   8   3       40.27       24.41      7.89 o 
  -2   8   3     1692.93     1700.25     82.52 o 
   0   8   3      347.63      365.26     22.29 o 
   2   8   3       64.27       52.21      8.95 o 
   4   8   3      124.82       84.62     12.74 o 
   6   8   3       10.60       14.86     10.64 o 
   8   8   3       12.73       21.63      9.11 o 
  10   8   3       15.70       22.56     10.07 o 
  12   8   3       58.21       59.14     13.14 o 
  14   8   3      207.51      215.94     21.90 o 
  16   8   3      100.49       91.85     18.03 o 
  18   8   3       23.90       24.36     22.64 o 
 -17   9   3      417.92      409.20     52.35 o 
 -15   9   3        1.28       14.91     13.95 o 
 -13   9   3      204.94      205.64     21.77 o 
 -11   9   3       75.98      102.33     16.30 o 
  -9   9   3      788.56      801.78     39.14 o 
  -7   9   3       35.79       16.27     10.14 o 
  -5   9   3      771.54      850.32     28.95 o 
  -3   9   3      512.17      509.88     26.67 o 
  -1   9   3       21.08       28.57     14.85 o 
   1   9   3       43.73       67.96     14.32 o 
   3   9   3       30.60       27.83     13.41 o 
   5   9   3      218.37      220.71     22.74 o 
   7   9   3       82.56       66.79     15.23 o 
   9   9   3       13.55       -1.94     12.13 o 
  11   9   3        5.19        8.11     10.81 o 
  13   9   3      108.57      123.27     19.05 o 
 -10  10   3      183.05      158.22     20.15 o 
  -8  10   3      585.44      683.62     32.65 o 
  -6  10   3      171.28      157.08     24.05 o 
  -4  10   3       86.50      107.70     18.09 o 
  -2  10   3      932.44      895.14     43.40 o 
   0  10   3       84.78      146.58     25.22 o 
   2  10   3      198.42      258.75     33.36 o 
   4  10   3        0.47        6.90     22.99 o 
   6  10   3       59.25       27.87     20.42 o 
 -32   0   4      432.58      279.50     72.01 o 
 -30   0   4      549.85      519.54    106.83 o 
 -28   0   4      135.50      108.57     29.02 o 
 -26   0   4     2207.94     2349.62     85.70 o 
 -24   0   4     6358.74     6775.84    153.66 o 
 -22   0   4       89.58       73.16     20.38 o 
 -20   0   4      731.47      693.44     34.70 o 
 -18   0   4     1251.50     1231.85     30.80 o 
 -16   0   4     1011.10      947.07     23.75 o 
 -14   0   4      775.94      770.71     21.99 o 
 -12   0   4      560.73      546.95     17.19 o 
 -10   0   4      139.64      148.70      9.57 o 
  -8   0   4      315.09      246.91     10.34 o 
  -6   0   4       93.60       87.40      7.41 o 
  -4   0   4    34505.56    37142.36    379.38 o 
  -2   0   4     1553.09     1349.90     45.84 o 
   0   0   4    25093.88    27251.33    231.91 o 
   2   0   4    13948.37    14218.05    120.08 o 
   4   0   4     4306.85     4649.22     50.54 o 
   6   0   4     5837.20     5569.48     60.80 o 
   8   0   4     5255.40     5810.15     65.50 o 
  10   0   4        8.91       17.24      6.07 o 
  12   0   4      331.65      272.66     16.37 o 
  14   0   4      208.14      241.06     19.33 o 
  16   0   4     1335.15     1335.53     54.46 o 
  18   0   4      285.84      307.27     27.41 o 
  20   0   4      481.72      570.28     41.62 o 
  22   0   4      513.49      490.12     41.69 o 
  24   0   4      713.38      729.02     73.61 o 
  26   0   4     1945.99     2056.12    158.00 o 
  28   0   4      270.74      359.08     84.61 o 
 -31   1   4      174.29      134.26     28.20 o 
 -29   1   4     1015.49     1079.26     51.93 o 
 -27   1   4       67.58       94.90     17.45 o 
 -25   1   4       49.70       69.94     15.78 o 
 -23   1   4      769.89      773.59     34.33 o 
 -21   1   4      667.55      681.77     24.21 o 
 -19   1   4     2186.50     2217.90     37.86 o 
 -17   1   4      134.83      100.97      9.95 o 
 -15   1   4      926.78     1037.27     19.10 o 
 -13   1   4      662.10      763.99     14.00 o 
 -11   1   4      493.27      544.10     12.15 o 
  -9   1   4     8692.91     9439.88     70.47 o 
  -7   1   4     2911.58     2766.56     25.77 o 
  -5   1   4     3235.59     3333.54     30.95 o 
  -3   1   4     2075.56     1952.45     19.47 o 
  -1   1   4      771.82      799.16     11.41 o 
   1   1   4    11716.69    11823.30     81.67 o 
   3   1   4      216.32      336.81      8.25 o 
   5   1   4     2667.88     2704.62     26.34 o 
   7   1   4     5666.96     5778.36     47.98 o 
   9   1   4        8.62        8.63      3.83 o 
  11   1   4       49.83       66.58      7.20 o 
  13   1   4     3317.03     3387.30     41.46 o 
  15   1   4      217.83      206.83     13.58 o 
  17   1   4      902.00      926.46     31.97 o 
  19   1   4      124.26      146.65     17.71 o 
  21   1   4     1580.77     1632.88     47.93 o 
  23   1   4       12.12        5.30     17.49 o 
  25   1   4      183.25      137.74     26.25 o 
  27   1   4       23.32       41.03     31.21 o 
 -30   2   4       98.97       92.93     25.84 o 
 -28   2   4      314.53      315.77     36.62 o 
 -26   2   4      144.30       88.26     19.75 o 
 -24   2   4       36.79       52.71     13.10 o 
 -22   2   4       40.98       30.40      9.00 o 
 -20   2   4        4.11        8.49      7.12 o 
 -18   2   4      320.00      286.85     15.14 o 
 -16   2   4        7.96       -1.63      5.11 o 
 -14   2   4       97.38       83.94      7.91 o 
 -12   2   4     1406.39     1521.09     23.75 o 
 -10   2   4     1710.39     2038.35     27.97 o 
  -8   2   4     1115.01     1258.76     20.95 o 
  -6   2   4       39.82       46.77      4.76 o 
  -4   2   4      944.98     1002.22     12.91 o 
  -2   2   4     5784.37     6397.05     53.74 o 
   0   2   4      990.33     1002.56     13.54 o 
   2   2   4     1674.18     1655.16     17.49 o 
   4   2   4     6110.18     6631.29     50.57 o 
   6   2   4      541.23      564.82     11.46 o 
   8   2   4     1660.32     1744.72     23.65 o 
  10   2   4      118.11      111.59      8.24 o 
  12   2   4      676.94      699.62     21.51 o 
  14   2   4      507.74      497.08     29.49 o 
  16   2   4       26.31       12.91      8.23 o 
  18   2   4      735.82      699.31     29.39 o 
  20   2   4       94.32       87.41     16.74 o 
  22   2   4       25.07       39.84     16.30 o 
  24   2   4       55.78       58.61     19.97 o 
  26   2   4       30.71       31.04     22.14 o 
 -31   3   4      204.18      145.69     37.88 o 
 -29   3   4      306.70      342.85     38.89 o 
 -27   3   4        6.93       37.17     21.39 o 
 -25   3   4      218.16      254.90     28.72 o 
 -23   3   4      189.28      163.08     16.32 o 
 -21   3   4      628.59      550.14     26.33 o 
 -19   3   4      344.07      341.14     18.53 o 
 -17   3   4      680.20      661.05     21.68 o 
 -15   3   4       49.27       49.00      8.77 o 
 -13   3   4        1.70        8.07      4.03 o 
 -11   3   4      774.54      834.12     16.19 o 
  -9   3   4     1825.25     1990.55     28.00 o 
  -7   3   4      754.46      930.87     15.36 o 
  -5   3   4    12511.65    13174.29     99.48 o 
  -3   3   4     2421.33     2650.16     26.91 o 
  -1   3   4    11218.85    12397.57    105.63 o 
   1   3   4       24.41       10.15      2.61 o 
   3   3   4       23.68       17.46      3.22 o 
   5   3   4      356.72      285.96      8.31 o 
   7   3   4      504.53      516.29     11.22 o 
   9   3   4       18.17       24.17      5.36 o 
  11   3   4        0.07       -1.87      5.45 o 
  13   3   4      199.27      209.83     14.44 o 
  15   3   4        4.58       10.23      7.60 o 
  17   3   4      419.97      464.44     21.97 o 
  19   3   4     1461.37     1378.44     49.87 o 
  21   3   4     1611.09     1610.80     56.92 o 
  23   3   4        6.05       -1.84     16.23 o 
  25   3   4      155.58      114.73     27.90 o 
 -30   4   4       45.91       42.31     28.88 o 
 -28   4   4      453.32      435.68     42.58 o 
 -26   4   4      258.90      276.21     33.07 o 
 -24   4   4      528.93      425.95     29.47 o 
 -22   4   4      356.62      367.98     24.44 o 
 -20   4   4      100.64      116.84     14.26 o 
 -18   4   4     3208.00     3175.75     50.28 o 
 -16   4   4     2163.80     1983.87     36.67 o 
 -14   4   4        0.20        7.52      5.51 o 
 -12   4   4       28.41       24.56      6.97 o 
 -10   4   4     2498.79     2418.77     35.43 o 
  -8   4   4       71.73       56.74      6.07 o 
  -6   4   4     5087.02     5180.77     42.53 o 
  -4   4   4      869.99      824.50     13.53 o 
  -2   4   4     1776.17     1561.89     20.91 o 
   0   4   4     4016.88     4128.09     32.47 o 
   2   4   4     7766.07     7942.42     56.83 o 
   4   4   4      413.03      408.98     10.48 o 
   6   4   4     1123.08     1076.11     17.49 o 
   8   4   4       75.21       68.33      8.90 o 
  10   4   4        0.15        1.74      5.57 o 
  12   4   4      701.68      699.61     27.01 o 
  14   4   4     2747.43     2652.40     46.83 o 
  16   4   4     2459.85     2555.26     71.19 o 
  18   4   4      742.98      753.95     33.67 o 
  20   4   4       96.74      113.64     27.93 o 
  22   4   4       30.67       24.14     19.02 o 
  24   4   4      515.96      595.95     48.83 o 
 -27   5   4       60.44       70.80     24.97 o 
 -25   5   4      101.00      104.82     19.73 o 
 -23   5   4     2507.73     2568.94     73.20 o 
 -21   5   4     1302.34     1290.70     37.65 o 
 -19   5   4       87.77       92.83     13.20 o 
 -17   5   4       27.95       12.90      7.92 o 
 -15   5   4      173.85       91.99     12.04 o 
 -13   5   4     1866.83     1691.95     34.78 o 
 -11   5   4      178.86      217.12     13.78 o 
  -9   5   4       59.58       41.53      6.47 o 
  -7   5   4      352.06      304.01     11.47 o 
  -5   5   4     1056.91     1173.73     19.02 o 
  -3   5   4     1716.64     1561.54     20.62 o 
  -1   5   4     2207.17     2080.89     26.01 o 
   1   5   4     2494.19     2472.10     26.19 o 
   3   5   4     2201.09     2126.73     25.72 o 
   5   5   4       26.75       22.88      4.93 o 
   7   5   4     2965.77     2861.69     41.17 o 
   9   5   4     1756.18     1670.94     31.69 o 
  11   5   4      241.98      247.13     15.52 o 
  13   5   4      977.55      937.43     30.24 o 
  15   5   4        3.72       14.13     10.01 o 
  17   5   4      116.93      109.83     15.93 o 
  19   5   4      662.55      725.30     35.72 o 
  21   5   4      453.61      469.17     38.40 o 
  23   5   4      386.10      337.58     40.27 o 
 -26   6   4       38.70       34.84     21.65 o 
 -24   6   4        3.66       14.33     16.01 o 
 -22   6   4      164.68      121.18     16.58 o 
 -20   6   4      173.23      161.71     17.45 o 
 -18   6   4      229.36      203.62     17.88 o 
 -16   6   4      410.65      373.91     21.76 o 
 -14   6   4       83.51       72.88     11.33 o 
 -12   6   4      390.48      361.81     20.24 o 
 -10   6   4      518.58      424.39     20.41 o 
  -8   6   4      320.35      314.86     15.34 o 
  -6   6   4      633.44      563.41     15.82 o 
  -4   6   4      178.38      163.18     10.57 o 
  -2   6   4      100.72      134.01      8.04 o 
   0   6   4     1590.58     1486.32     26.75 o 
   2   6   4      418.64      414.12     15.01 o 
   4   6   4        3.41        4.28      4.15 o 
   6   6   4      597.60      620.21     19.79 o 
   8   6   4       48.89       48.27      9.86 o 
  10   6   4      152.59      149.38     13.24 o 
  12   6   4      134.38      100.58     13.39 o 
  14   6   4       51.75       50.54     12.44 o 
  16   6   4       60.04       39.90     12.46 o 
  18   6   4       40.57       12.64     13.73 o 
  20   6   4      267.77      228.82     25.77 o 
  22   6   4      137.89      136.44     26.96 o 
 -23   7   4      618.70      670.23     38.19 o 
 -21   7   4       87.38      112.29     17.05 o 
 -19   7   4       45.13       33.15     12.52 o 
 -17   7   4       54.49       44.75     12.43 o 
 -15   7   4        3.25        4.96      8.31 o 
 -13   7   4        2.49        3.13      7.46 o 
 -11   7   4      146.01      159.32     15.43 o 
  -9   7   4        0.30       13.78      8.06 o 
  -7   7   4      792.98      670.69     24.95 o 
  -5   7   4     1091.63     1113.69     33.75 o 
  -3   7   4      259.93      234.58     12.28 o 
  -1   7   4       65.30       79.95      9.68 o 
   1   7   4       52.11       40.73     14.63 o 
   3   7   4      857.67      888.30     23.40 o 
   5   7   4      742.69      745.45     21.94 o 
   7   7   4     2504.82     2583.49     43.98 o 
   9   7   4      734.99      711.94     26.48 o 
  11   7   4      259.22      265.80     19.63 o 
  13   7   4      266.77      293.84     21.60 o 
  15   7   4       21.17       38.98     13.67 o 
  17   7   4        5.41        0.41     13.36 o 
  19   7   4       43.11       56.08     17.90 o 
 -20   8   4      121.42       93.68     19.60 o 
 -18   8   4      495.36      496.05     28.45 o 
 -16   8   4      104.39       68.42     14.17 o 
 -14   8   4      143.82      157.13     17.60 o 
 -12   8   4      278.19      317.25     22.43 o 
 -10   8   4     1110.71     1030.12     36.12 o 
  -8   8   4        3.90        8.31      9.02 o 
  -6   8   4     1587.57     1612.40     38.48 o 
  -4   8   4      451.53      486.71     24.60 o 
  -2   8   4     1689.59     1734.91     44.03 o 
   0   8   4      378.44      385.60     20.91 o 
   2   8   4     3362.56     3511.47     56.87 o 
   4   8   4       71.20       57.12     13.18 o 
   6   8   4       19.70       10.32      9.95 o 
   8   8   4        0.83        8.88      8.67 o 
  10   8   4      719.34      698.14     27.19 o 
  12   8   4      198.52      164.74     21.33 o 
  14   8   4      628.38      659.06     49.60 o 
  16   8   4      316.65      301.79     28.05 o 
 -17   9   4      656.63      736.91     57.15 o 
 -15   9   4       13.76       13.27     13.00 o 
 -13   9   4      377.85      339.24     25.04 o 
 -11   9   4      342.36      392.34     26.47 o 
  -9   9   4      177.18      133.77     17.00 o 
  -7   9   4      232.12      233.79     19.55 o 
  -5   9   4      386.72      390.99     26.18 o 
  -3   9   4      875.40      899.22     35.46 o 
  -1   9   4      483.88      515.67     30.67 o 
   1   9   4      342.40      339.59     31.12 o 
   3   9   4      272.21      265.56     29.22 o 
   5   9   4      280.19      305.56     32.41 o 
   7   9   4      149.02      105.90     16.65 o 
   9   9   4        7.26       -3.42     12.66 o 
  11   9   4       57.77       44.27     13.03 o 
  13   9   4      120.37      110.93     35.46 o 
 -10  10   4       14.59        6.56     18.00 o 
  -8  10   4      119.65      114.39     16.91 o 
  -6  10   4      216.33      243.60     35.96 o 
  -4  10   4        1.55       13.69     13.07 o 
  -2  10   4        3.96       13.57     17.77 o 
   0  10   4      101.18      137.28     29.16 o 
   2  10   4       87.70      125.35     63.12 o 
   4  10   4       40.93       38.03     27.44 o 
   6  10   4       89.96       31.15     51.30 o 
 -31   1   5       43.26       44.32     20.06 o 
 -29   1   5        9.47       17.27     16.32 o 
 -27   1   5       58.56       48.74     24.68 o 
 -25   1   5       20.81       29.52     13.14 o 
 -23   1   5      544.29      634.39     28.63 o 
 -21   1   5     1569.03     1567.03     34.92 o 
 -19   1   5     5000.51     5012.95     58.07 o 
 -17   1   5        5.01        5.51      5.59 o 
 -15   1   5      202.79      223.77      9.71 o 
 -13   1   5      374.85      321.29     12.36 o 
 -11   1   5        1.54        4.11      3.52 o 
  -9   1   5     8216.33     8840.24     65.92 o 
  -7   1   5     2426.52     2682.01     25.27 o 
  -5   1   5     1183.38     1259.42     15.51 o 
  -3   1   5     3027.42     3090.48     26.69 o 
  -1   1   5     3513.47     3692.50     32.74 o 
   1   1   5     1941.39     1996.85     21.85 o 
   3   1   5      331.55      295.20      9.52 o 
   5   1   5     2296.75     2142.08     23.12 o 
   7   1   5    10489.18    10822.69     77.99 o 
   9   1   5      995.93     1073.91     19.91 o 
  11   1   5      662.66      665.13     16.99 o 
  13   1   5     2986.01     3111.73     44.60 o 
  15   1   5      140.12      145.65     14.10 o 
  17   1   5      114.47       83.31     14.60 o 
  19   1   5       75.39       61.58     14.55 o 
  21   1   5       11.88       25.31     14.94 o 
  23   1   5      714.70      596.65     50.53 o 
  25   1   5       16.98        7.14     26.11 o 
  27   1   5      129.35      154.48     42.03 o 
 -32   2   5       18.95       36.11     26.90 o 
 -30   2   5       26.37       34.57     22.32 o 
 -28   2   5        1.94       -3.27     14.10 o 
 -26   2   5      371.12      365.65     32.34 o 
 -24   2   5      996.03     1051.05     34.59 o 
 -22   2   5        6.83       18.83      8.88 o 
 -20   2   5      258.26      242.44     15.20 o 
 -18   2   5     1969.79     1941.48     33.27 o 
 -16   2   5     1964.77     1795.27     30.08 o 
 -14   2   5     9962.69    10261.22     91.68 o 
 -12   2   5      238.00      206.99     11.09 o 
 -10   2   5     2140.07     2119.39     29.05 o 
  -8   2   5      180.07      179.21      8.42 o 
  -6   2   5     3364.36     3440.05     30.12 o 
  -4   2   5      198.69      244.11      7.60 o 
  -2   2   5     7977.13     8521.25     72.76 o 
   0   2   5     1019.96      892.05     12.82 o 
   2   2   5     8274.36     8290.85     60.67 o 
   4   2   5     6491.79     6695.08     63.29 o 
   6   2   5     4382.52     3950.74     47.30 o 
   8   2   5      356.58      422.87     14.04 o 
  10   2   5     2080.36     2019.46     33.05 o 
  12   2   5     2908.43     3111.08     56.96 o 
  14   2   5      348.30      358.49     18.29 o 
  16   2   5       11.45       16.38      8.78 o 
  18   2   5     3467.05     3258.69     68.12 o 
  20   2   5       25.81       49.43     14.67 o 
  22   2   5      613.25      595.33     39.53 o 
  24   2   5      288.35      333.44     56.58 o 
  26   2   5      441.91      477.93    117.93 o 
 -31   3   5        0.05       33.69     34.13 o 
 -29   3   5        7.73       21.06     21.15 o 
 -27   3   5        7.44       -3.89     15.68 o 
 -25   3   5      217.06      212.53     20.06 o 
 -23   3   5        9.02       20.65     10.00 o 
 -21   3   5      304.52      342.89     20.25 o 
 -19   3   5     1022.80      993.11     26.74 o 
 -17   3   5      712.80      664.71     21.93 o 
 -15   3   5     1275.72     1272.19     27.49 o 
 -13   3   5     2495.62     2273.66     33.29 o 
 -11   3   5      286.09      329.21     13.70 o 
  -9   3   5      369.86      374.38     12.60 o 
  -7   3   5        1.59        3.27      2.97 o 
  -5   3   5      122.64      186.92      7.68 o 
  -3   3   5        0.29        5.40      2.99 o 
  -1   3   5    11348.05    12530.57     97.22 o 
   1   3   5     1230.31     1122.74     15.27 o 
   3   3   5     1821.93     1628.12     20.23 o 
   5   3   5     1090.24     1042.03     16.54 o 
   7   3   5     1031.31      988.09     20.98 o 
   9   3   5      994.27      973.71     21.94 o 
  11   3   5      490.47      462.41     19.50 o 
  13   3   5      378.72      359.82     19.73 o 
  15   3   5      650.48      654.05     26.47 o 
  17   3   5       46.78       30.79     12.38 o 
  19   3   5      296.12      261.70     28.03 o 
  21   3   5     1481.90     1507.41     56.53 o 
  23   3   5      498.98      499.80     44.39 o 
  25   3   5        0.31        5.95     20.02 o 
 -30   4   5       80.95       61.51     48.42 o 
 -28   4   5       26.04       53.97     18.92 o 
 -26   4   5      214.58      189.87     23.30 o 
 -24   4   5       14.18        2.33     10.81 o 
 -22   4   5       12.08       10.42      9.69 o 
 -20   4   5      811.95      725.60     26.27 o 
 -18   4   5       21.72       34.83      8.78 o 
 -16   4   5       62.83       82.97     12.82 o 
 -14   4   5      484.46      440.06     19.57 o 
 -12   4   5      169.36      123.01     11.62 o 
 -10   4   5        0.38        2.00      4.90 o 
  -8   4   5     1436.20     1319.20     20.51 o 
  -6   4   5     1103.10     1159.92     18.11 o 
  -4   4   5       84.24      121.92      6.44 o 
  -2   4   5        9.43       14.49      3.19 o 
   0   4   5     1146.06     1246.13     17.55 o 
   2   4   5       75.18       57.44      5.03 o 
   4   4   5      516.93      465.72     13.92 o 
   6   4   5      570.18      605.31     16.13 o 
   8   4   5       24.39       31.32      6.72 o 
  10   4   5      406.32      387.75     19.26 o 
  12   4   5      364.42      385.16     18.69 o 
  14   4   5      164.89      156.48     14.53 o 
  16   4   5      641.79      624.22     28.35 o 
  18   4   5        9.77       10.30     11.81 o 
  20   4   5       46.70       25.89     16.55 o 
  22   4   5      446.57      411.58     41.62 o 
  24   4   5      136.45      117.70     28.78 o 
 -27   5   5        8.76       37.91     16.06 o 
 -25   5   5      224.53      179.00     21.06 o 
 -23   5   5      175.56      178.31     18.81 o 
 -21   5   5      646.88      643.09     29.36 o 
 -19   5   5     1267.33     1296.10     35.82 o 
 -17   5   5     1146.85     1195.26     32.79 o 
 -15   5   5        8.49        8.68      6.91 o 
 -13   5   5      115.24       79.94     10.08 o 
 -11   5   5      799.69      651.16     21.44 o 
  -9   5   5        0.17       11.53      4.99 o 
  -7   5   5       38.27       17.03      5.17 o 
  -5   5   5      703.46      678.13     14.31 o 
  -3   5   5        8.99        7.35      3.73 o 
  -1   5   5      984.10     1136.69     21.59 o 
   1   5   5       66.54       58.76      5.50 o 
   3   5   5      981.54      917.73     16.68 o 
   5   5   5     2618.22     2549.81     35.47 o 
   7   5   5       95.93      123.78     10.37 o 
   9   5   5      940.31      889.60     25.78 o 
  11   5   5      229.57      220.37     15.75 o 
  13   5   5        0.05        6.56      8.19 o 
  15   5   5      141.36       88.38     14.48 o 
  17   5   5        1.51       12.50     11.80 o 
  19   5   5       24.32       31.95     17.54 o 
  21   5   5      156.69      181.02     30.08 o 
  23   5   5       30.39       31.19     22.34 o 
 -26   6   5       72.72       94.79     23.62 o 
 -24   6   5     1257.97     1305.68     43.47 o 
 -22   6   5      560.89      687.88     32.40 o 
 -20   6   5     1382.60     1328.88     39.71 o 
 -18   6   5        1.80       10.98      9.31 o 
 -16   6   5     2763.66     2657.99     51.36 o 
 -14   6   5      143.81      131.38     13.68 o 
 -12   6   5     1140.65     1151.55     32.03 o 
 -10   6   5      336.28      253.99     15.45 o 
  -8   6   5     1868.82     1602.39     31.10 o 
  -6   6   5       44.79       91.98      9.70 o 
  -4   6   5       42.20       49.90      6.76 o 
  -2   6   5     1026.55      911.59     17.89 o 
   0   6   5     3236.32     3106.95     36.20 o 
   2   6   5       22.71       19.37      4.75 o 
   4   6   5     5644.81     5507.53     61.43 o 
   6   6   5      729.63      810.50     25.17 o 
   8   6   5      841.66      789.76     23.99 o 
  10   6   5      770.40      821.83     26.99 o 
  12   6   5       20.45       23.34      9.58 o 
  14   6   5      150.70      129.55     16.79 o 
  16   6   5      254.49      273.13     22.80 o 
  18   6   5       13.46       23.32     14.74 o 
  20   6   5      238.30      218.90     30.09 o 
 -23   7   5      539.72      555.39     33.59 o 
 -21   7   5      681.08      665.03     34.72 o 
 -19   7   5      238.98      219.51     21.87 o 
 -17   7   5      205.27      188.00     17.91 o 
 -15   7   5     1117.02     1157.27     35.25 o 
 -13   7   5      838.37      837.68     42.43 o 
 -11   7   5     1125.27     1112.77     33.06 o 
  -9   7   5      170.79      141.22     15.90 o 
  -7   7   5       29.27       39.89      9.51 o 
  -5   7   5     2692.34     2474.41     40.20 o 
  -3   7   5      397.97      391.13     13.50 o 
  -1   7   5     1393.64     1471.80     33.28 o 
   1   7   5      270.28      301.64     20.21 o 
   3   7   5      856.94      867.24     32.12 o 
   5   7   5      308.19      361.58     17.83 o 
   7   7   5       89.60       61.61      9.98 o 
   9   7   5     2054.15     2087.75     42.61 o 
  11   7   5       26.26       27.38     11.07 o 
  13   7   5        2.35       14.59     11.07 o 
  15   7   5       37.20       51.42     14.99 o 
  17   7   5       80.09       82.12     18.46 o 
  19   7   5      172.82       79.25     25.11 o 
 -20   8   5      210.94      198.95     21.19 o 
 -18   8   5      203.25      173.80     19.38 o 
 -16   8   5      581.67      625.54     32.05 o 
 -14   8   5        8.28        6.61     10.43 o 
 -12   8   5        2.24       11.98     10.35 o 
 -10   8   5       27.04       22.28     10.78 o 
  -8   8   5     1010.77     1056.25     34.98 o 
  -6   8   5        7.72        7.82      8.54 o 
  -4   8   5      180.56      144.75     16.73 o 
  -2   8   5       85.76       80.45     13.11 o 
   0   8   5       53.58       47.02     12.32 o 
   2   8   5      302.03      374.38     25.93 o 
   4   8   5        5.97       22.05     10.54 o 
   6   8   5       96.84       69.76     14.47 o 
   8   8   5       91.13       75.75     12.55 o 
  10   8   5        8.61       32.98     11.11 o 
  12   8   5      226.32      194.87     20.71 o 
  14   8   5      407.45      368.34     28.73 o 
  16   8   5        5.32       10.32     19.59 o 
 -17   9   5       76.87       76.37     24.34 o 
 -15   9   5       12.80        9.65     13.05 o 
 -13   9   5       56.49       46.80     14.77 o 
 -11   9   5        0.00        4.73     11.91 o 
  -9   9   5      149.61      178.42     18.44 o 
  -7   9   5       15.83       24.18     10.75 o 
  -5   9   5      264.67      247.97     24.79 o 
  -3   9   5      144.23      149.44     23.42 o 
  -1   9   5      327.42      352.61     36.33 o 
   1   9   5      254.19      278.31     34.33 o 
   3   9   5      174.53      160.75     28.12 o 
   5   9   5        6.26        5.64     13.53 o 
   7   9   5       49.97       56.02     18.38 o 
   9   9   5       72.67       41.48     16.41 o 
  11   9   5        7.96       18.82     14.64 o 
  -8  10   5      232.93      183.36     27.42 o 
  -6  10   5      340.62      329.42     35.08 o 
  -4  10   5       75.44       74.11     21.26 o 
  -2  10   5      127.45      108.23     26.02 o 
   0  10   5        4.48        8.36     25.49 o 
   2  10   5     1222.01     1328.19    149.68 o 
   4  10   5      196.68      297.61     88.51 o 
 -32   0   6       14.35        6.75     29.83 o 
 -30   0   6        8.75       17.50     24.90 o 
 -28   0   6     1762.61     1776.89    164.22 o 
 -26   0   6      836.54      768.49     52.01 o 
 -24   0   6     1132.26     1307.04     61.14 o 
 -22   0   6     3474.76     3558.61     81.68 o 
 -20   0   6      552.02      562.81     43.88 o 
 -18   0   6      956.15      959.06     27.30 o 
 -16   0   6     3343.30     3375.67     54.17 o 
 -14   0   6      487.77      514.43     19.58 o 
 -12   0   6    11098.49    10340.46     96.75 o 
 -10   0   6      256.26      392.01     15.03 o 
  -8   0   6     2402.61     2190.21     34.47 o 
  -6   0   6     1410.97     1455.29     26.06 o 
  -4   0   6    38093.77    46049.24    696.65 o 
  -2   0   6     6201.92     7481.47    112.84 o 
   0   0   6       10.79       16.91      4.52 o 
   2   0   6     3853.89     3872.71     44.21 o 
   4   0   6     6564.40     6418.16     64.73 o 
   6   0   6      203.57      193.72     10.78 o 
   8   0   6     8157.25     8243.83     93.99 o 
  10   0   6       33.11       19.51      8.62 o 
  12   0   6     6222.41     6324.88     99.00 o 
  14   0   6      407.54      401.44     25.46 o 
  16   0   6       37.71       39.32     16.28 o 
  18   0   6       76.03       87.40     22.96 o 
  20   0   6       15.67       51.47     25.77 o 
  22   0   6       55.55       65.80     30.79 o 
  24   0   6       62.66       81.22     34.08 o 
  26   0   6       24.89        7.71     34.54 o 
 -31   1   6      245.64      265.54     37.20 o 
 -29   1   6      302.01      319.93     36.33 o 
 -27   1   6      337.89      313.27     31.32 o 
 -25   1   6       31.83       38.40     19.66 o 
 -23   1   6      602.49      622.99     30.43 o 
 -21   1   6       24.23       21.86      9.32 o 
 -19   1   6      105.74      123.79     10.87 o 
 -17   1   6     4843.74     4769.15     52.57 o 
 -15   1   6      141.27      136.51      8.16 o 
 -13   1   6     2617.92     2509.44     28.19 o 
 -11   1   6     2167.75     2313.41     25.35 o 
  -9   1   6     7645.98     8137.45     60.80 o 
  -7   1   6      472.11      469.58      9.77 o 
  -5   1   6      412.49      334.27      8.02 o 
  -3   1   6      934.24     1031.21     14.08 o 
  -1   1   6      496.33      502.08     10.10 o 
   1   1   6     3902.72     4510.39     38.55 o 
   3   1   6     4537.27     4651.86     42.02 o 
   5   1   6       12.76        5.52      3.28 o 
   7   1   6     4907.95     4803.44     46.14 o 
   9   1   6     1321.44     1306.57     22.82 o 
  11   1   6     1355.70     1340.15     25.45 o 
  13   1   6     1407.48     1375.73     30.91 o 
  15   1   6        0.64        9.38      9.27 o 
  17   1   6       87.78      126.23     17.87 o 
  19   1   6       10.06        8.13     11.94 o 
  21   1   6        7.49       21.29     15.24 o 
  23   1   6      185.74      138.70     31.63 o 
  25   1   6        2.71       44.13     29.49 o 
 -32   2   6        0.11       31.52     23.86 o 
 -30   2   6      246.85      253.06     31.22 o 
 -28   2   6        1.87       18.07     15.74 o 
 -26   2   6       19.53       26.01     14.85 o 
 -24   2   6       13.11        7.06     10.03 o 
 -22   2   6      138.20      165.01     14.90 o 
 -20   2   6       34.65       27.64      8.23 o 
 -18   2   6      308.21      302.77     15.53 o 
 -16   2   6      872.66      898.66     22.20 o 
 -14   2   6      221.79      257.15     11.96 o 
 -12   2   6       22.82       18.71      4.77 o 
 -10   2   6      225.51      186.19      9.39 o 
  -8   2   6      172.50      169.87      7.38 o 
  -6   2   6       19.23       33.07      4.12 o 
  -4   2   6      313.00      383.66      9.09 o 
  -2   2   6      104.70      121.65      5.67 o 
   0   2   6      591.88      718.51     11.74 o 
   2   2   6     5959.73     6373.87     49.69 o 
   4   2   6      336.53      373.57     12.43 o 
   6   2   6       12.15       12.24      4.03 o 
   8   2   6      210.48      288.75     11.18 o 
  10   2   6       30.08       31.50      7.53 o 
  12   2   6      487.19      545.66     21.04 o 
  14   2   6        6.33        3.48      7.40 o 
  16   2   6      872.02      820.87     31.68 o 
  18   2   6       93.00       82.28     14.10 o 
  20   2   6       52.34       52.44     16.19 o 
  22   2   6      161.92      140.07     24.66 o 
  24   2   6      397.85      407.28     60.63 o 
 -31   3   6      479.44      503.27     71.93 o 
 -29   3   6       13.82       35.87     20.96 o 
 -27   3   6       18.68       16.54     16.90 o 
 -25   3   6      323.96      325.31     23.61 o 
 -23   3   6      150.23      152.73     15.68 o 
 -21   3   6      864.59      872.24     27.84 o 
 -19   3   6        6.42        5.03      6.95 o 
 -17   3   6     1373.56     1339.37     29.79 o 
 -15   3   6        9.37       14.99      6.34 o 
 -13   3   6      500.66      458.95     16.32 o 
 -11   3   6     3437.77     3127.90     43.49 o 
  -9   3   6     1285.14     1157.44     20.96 o 
  -7   3   6     1526.91     1516.69     19.43 o 
  -5   3   6     1237.65     1284.48     17.71 o 
  -3   3   6       11.22        9.24      3.19 o 
  -1   3   6      945.62      967.75     14.34 o 
   1   3   6      826.93     1002.34     14.56 o 
   3   3   6     1899.22     1997.67     25.46 o 
   5   3   6      976.50      914.57     18.72 o 
   7   3   6       22.36       36.47      6.31 o 
   9   3   6     1202.91     1219.85     30.17 o 
  11   3   6       35.21       45.99     11.82 o 
  13   3   6      866.42      779.90     27.15 o 
  15   3   6        0.54       -2.78      8.05 o 
  17   3   6     1468.22     1422.87     61.74 o 
  19   3   6     1074.57     1013.79     47.53 o 
  21   3   6      171.89      128.75     24.93 o 
  23   3   6      627.82      545.36     47.00 o 
  25   3   6      307.79      313.82     57.45 o 
 -30   4   6      399.94      455.05     69.65 o 
 -28   4   6      160.51      110.09     43.47 o 
 -26   4   6       67.34       75.98     16.48 o 
 -24   4   6       32.35       34.03     12.90 o 
 -22   4   6       35.84       29.85      9.69 o 
 -20   4   6      333.23      330.61     21.13 o 
 -18   4   6      428.66      358.48     18.88 o 
 -16   4   6     2507.86     2493.43     42.52 o 
 -14   4   6     3620.13     3529.23     50.40 o 
 -12   4   6     5862.00     5378.40     66.51 o 
 -10   4   6     1853.13     1798.54     31.22 o 
  -8   4   6       43.38       38.84      7.69 o 
  -6   4   6     1938.65     2011.71     26.55 o 
  -4   4   6        0.17        2.40      3.07 o 
  -2   4   6        3.43        5.53      3.28 o 
   0   4   6     1156.49     1296.00     18.77 o 
   2   4   6     1171.00     1135.96     21.48 o 
   4   4   6     1559.66     1620.29     27.48 o 
   6   4   6     2893.31     2925.60     41.22 o 
   8   4   6     2368.25     2172.32     38.30 o 
  10   4   6     1278.52     1267.52     31.37 o 
  12   4   6      253.40      283.91     18.39 o 
  14   4   6     2651.76     2709.53     53.83 o 
  16   4   6      204.54      228.35     21.09 o 
  18   4   6       29.01       27.09     14.97 o 
  20   4   6      176.10      130.92     29.08 o 
  22   4   6       28.30       51.17     23.54 o 
 -27   5   6       70.42       70.34     17.42 o 
 -25   5   6      524.58      489.13     31.24 o 
 -23   5   6      283.05      246.69     21.54 o 
 -21   5   6       73.17       55.64     14.12 o 
 -19   5   6     1640.38     1556.80     39.37 o 
 -17   5   6      667.64      646.70     26.48 o 
 -15   5   6     1883.02     1788.59     36.32 o 
 -13   5   6      624.99      470.18     22.00 o 
 -11   5   6     1386.26     1575.38     31.26 o 
  -9   5   6      987.78      916.51     22.98 o 
  -7   5   6     1897.16     1777.09     26.77 o 
  -5   5   6     1378.74     1420.32     22.51 o 
  -3   5   6       27.75       39.61      6.62 o 
  -1   5   6      623.84      534.75     13.09 o 
   1   5   6     1046.74     1063.55     21.69 o 
   3   5   6     1382.40     1142.38     25.56 o 
   5   5   6       18.32       16.10      6.47 o 
   7   5   6     1291.21     1295.54     31.09 o 
   9   5   6     1611.80     1588.27     36.07 o 
  11   5   6     1182.65     1173.72     32.54 o 
  13   5   6       27.59       31.41     10.57 o 
  15   5   6      417.17      412.60     37.56 o 
  17   5   6      469.20      500.20     43.03 o 
  19   5   6      471.80      496.92     38.44 o 
  21   5   6       58.71       39.87     27.26 o 
 -26   6   6      285.34      325.98     43.62 o 
 -24   6   6        3.04       10.96     12.41 o 
 -22   6   6       82.88       96.71     15.53 o 
 -20   6   6       77.18       81.53     14.55 o 
 -18   6   6      499.23      444.65     24.83 o 
 -16   6   6      201.52      196.91     17.04 o 
 -14   6   6        0.02        7.55      8.21 o 
 -12   6   6      220.72      195.64     15.86 o 
 -10   6   6      451.98      394.44     20.48 o 
  -8   6   6       56.25       76.28      9.91 o 
  -6   6   6        0.19       -0.46      6.01 o 
  -4   6   6      156.99      169.27     11.53 o 
  -2   6   6      169.51      112.76      8.34 o 
   0   6   6        2.91        6.32      4.53 o 
   2   6   6       67.26       80.30      9.15 o 
   4   6   6      857.28      841.81     23.49 o 
   6   6   6      146.86      164.12     13.59 o 
   8   6   6       63.24       32.80      9.34 o 
  10   6   6      255.04      279.39     19.71 o 
  12   6   6       34.58       35.55     12.15 o 
  14   6   6      261.16      249.86     23.57 o 
  16   6   6      235.41      261.72     25.14 o 
  18   6   6       54.90       13.55     14.64 o 
  20   6   6       15.23       15.92     21.47 o 
 -23   7   6      366.63      390.48     34.16 o 
 -21   7   6      246.25      248.20     22.28 o 
 -19   7   6      646.97      696.52     31.76 o 
 -17   7   6      381.19      368.91     34.24 o 
 -15   7   6      449.57      452.57     24.52 o 
 -13   7   6      144.84      120.25     14.85 o 
 -11   7   6       95.49      108.76     14.72 o 
  -9   7   6      287.04      272.33     19.15 o 
  -7   7   6      101.99       63.42     11.49 o 
  -5   7   6      229.15      202.74     14.12 o 
  -3   7   6      407.27      384.57     20.34 o 
  -1   7   6       97.44       87.50     12.63 o 
   1   7   6      584.60      572.15     26.65 o 
   3   7   6        1.34        3.68      6.30 o 
   5   7   6       52.06       70.55     12.56 o 
   7   7   6      198.50      212.12     16.91 o 
   9   7   6     1963.05     1996.93     55.13 o 
  11   7   6     1029.85     1160.35     51.25 o 
  13   7   6       18.53       42.57     13.91 o 
  15   7   6        3.21       13.85     13.92 o 
  17   7   6       42.97       31.99     16.69 o 
 -20   8   6       62.55       52.17     16.03 o 
 -18   8   6      266.06      292.65     25.23 o 
 -16   8   6     1243.99     1215.53     58.82 o 
 -14   8   6      388.16      408.17     26.41 o 
 -12   8   6      545.11      484.61     28.43 o 
 -10   8   6     1329.66     1316.32     38.91 o 
  -8   8   6      544.54      593.18     26.91 o 
  -6   8   6      537.00      622.08     23.15 o 
  -4   8   6       83.17       72.71     13.02 o 
  -2   8   6      112.78      103.60     16.37 o 
   0   8   6        0.09        2.39     10.90 o 
   2   8   6     1056.83     1041.93     40.71 o 
   4   8   6       81.51       99.45     17.06 o 
   6   8   6     1660.57     1771.90     46.69 o 
   8   8   6       43.10       38.66     11.21 o 
  10   8   6        8.54        8.29     11.84 o 
  12   8   6        3.01        8.62     12.78 o 
  14   8   6     2434.39     2369.83     62.52 o 
 -15   9   6      468.96      484.30     29.50 o 
 -13   9   6        6.61       25.96     13.68 o 
 -11   9   6     2392.20     2676.18     59.63 o 
  -9   9   6       65.24       59.62     17.33 o 
  -7   9   6        0.54       13.44     10.05 o 
  -5   9   6        5.63       19.60     12.61 o 
  -3   9   6      665.74      738.14     40.19 o 
  -1   9   6        5.38       10.58     14.48 o 
   1   9   6        2.26       15.07     14.55 o 
   3   9   6      495.38      522.08     36.09 o 
   5   9   6       12.38       11.03     15.19 o 
   7   9   6      705.95      787.78     69.91 o 
   9   9   6      368.90      322.25     40.05 o 
  -8  10   6      244.34      370.29     90.57 o 
  -6  10   6      343.35      445.18     55.44 o 
  -4  10   6       63.58      124.89     91.13 o 
  -2  10   6      212.37      317.96     88.92 o 
   0  10   6       45.40       82.75     60.76 o 
 -31   1   7      500.88      506.38     46.47 o 
 -29   1   7        5.77       42.06     22.25 o 
 -27   1   7      384.59      389.50     43.19 o 
 -25   1   7       35.75       28.04     14.10 o 
 -23   1   7     2107.89     2130.19     49.96 o 
 -21   1   7     1511.06     1475.87     39.37 o 
 -19   1   7       22.46       19.53      7.95 o 
 -17   1   7     1827.86     1890.49     30.81 o 
 -15   1   7      794.72      793.59     18.73 o 
 -13   1   7     1438.76     1428.55     22.11 o 
 -11   1   7      453.89      433.31     11.66 o 
  -9   1   7      203.08      275.20     11.76 o 
  -7   1   7     5857.68     5712.85     47.10 o 
  -5   1   7     4412.41     4696.36     38.94 o 
  -3   1   7       55.12       84.56      5.32 o 
  -1   1   7     6334.07     6357.96     48.83 o 
   1   1   7       14.12       34.53      4.81 o 
   3   1   7      506.28      452.65     11.51 o 
   5   1   7     2142.84     2126.76     27.43 o 
   7   1   7      671.43      719.59     16.09 o 
   9   1   7      604.63      664.26     17.34 o 
  11   1   7     3753.79     3817.13     50.83 o 
  13   1   7     1062.90     1073.50     31.34 o 
  15   1   7      110.02      101.43     20.93 o 
  17   1   7      264.67      269.88     21.79 o 
  19   1   7       17.60       21.18     12.78 o 
  21   1   7        0.55        1.16     16.75 o 
  23   1   7      343.81      367.90     44.14 o 
  25   1   7       15.70       31.09     31.28 o 
 -32   2   7      164.26      185.86     58.60 o 
 -30   2   7      314.31      362.69     40.65 o 
 -28   2   7      353.85      406.14     36.19 o 
 -26   2   7     1937.72     1900.90     56.63 o 
 -24   2   7       22.09       16.43     11.44 o 
 -22   2   7       41.72       49.29     10.42 o 
 -20   2   7      168.20      171.71     13.73 o 
 -18   2   7      743.94      755.12     22.75 o 
 -16   2   7      283.76      257.01     14.14 o 
 -14   2   7       23.89       22.10      6.26 o 
 -12   2   7    13257.99    12775.30    101.04 o 
 -10   2   7      434.27      414.99     10.78 o 
  -8   2   7     5879.71     6034.27     49.97 o 
  -6   2   7     5406.00     5307.97     45.08 o 
  -4   2   7     2344.60     2311.81     25.69 o 
  -2   2   7     2715.58     2539.79     27.21 o 
   0   2   7      804.15      826.38     13.51 o 
   2   2   7        3.51        3.52      3.46 o 
   4   2   7      335.60      370.70     11.44 o 
   6   2   7     2240.88     2165.46     28.06 o 
   8   2   7      444.29      520.53     17.12 o 
  10   2   7     1615.86     1611.08     31.31 o 
  12   2   7      167.98      144.83     13.76 o 
  14   2   7      550.89      573.19     27.15 o 
  16   2   7     2569.95     2577.51     55.79 o 
  18   2   7     2119.62     2266.84     54.46 o 
  20   2   7      134.03       89.79     18.91 o 
  22   2   7       77.12      149.85     28.78 o 
  24   2   7      115.87       20.60     30.35 o 
 -31   3   7      556.19      478.40     55.16 o 
 -29   3   7      281.46      284.54     39.84 o 
 -27   3   7      151.80      188.31     22.64 o 
 -25   3   7      449.71      443.07     25.82 o 
 -23   3   7      147.81      157.24     15.90 o 
 -21   3   7       87.48       63.24     10.73 o 
 -19   3   7      297.29      300.41     17.17 o 
 -17   3   7      945.56      908.33     33.00 o 
 -15   3   7      377.21      372.51     16.58 o 
 -13   3   7      331.12      340.54     15.65 o 
 -11   3   7       79.56       88.23      8.51 o 
  -9   3   7     5314.66     4975.05     46.57 o 
  -7   3   7     6592.73     6397.85     51.90 o 
  -5   3   7      161.86      199.63      7.48 o 
  -3   3   7     4706.11     5169.04     43.79 o 
  -1   3   7      680.00      675.08     12.43 o 
   1   3   7      536.86      571.90     13.87 o 
   3   3   7      388.50      467.28     14.28 o 
   5   3   7       65.65       88.69      9.06 o 
   7   3   7     1699.16     1652.70     31.27 o 
   9   3   7        6.04       16.58      6.40 o 
  11   3   7      902.61      898.00     27.65 o 
  13   3   7     1635.80     1583.58     38.72 o 
  15   3   7        3.14       17.61     10.27 o 
  17   3   7      191.26      206.75     20.93 o 
  19   3   7      393.74      377.47     27.48 o 
  21   3   7     1155.77     1177.36     61.86 o 
  23   3   7        0.38       -3.85     18.99 o 
 -30   4   7      125.43      120.29     31.99 o 
 -28   4   7        0.87       17.86     14.49 o 
 -26   4   7        6.35       24.09     13.05 o 
 -24   4   7      361.25      356.17     21.78 o 
 -22   4   7        4.39       26.03      9.48 o 
 -20   4   7     1555.82     1530.94     34.50 o 
 -18   4   7       37.47       52.51      9.53 o 
 -16   4   7      524.94      473.71     19.74 o 
 -14   4   7      155.13      152.89     12.22 o 
 -12   4   7      235.42      272.41     14.41 o 
 -10   4   7     1702.21     1610.98     28.36 o 
  -8   4   7      561.51      554.54     15.02 o 
  -6   4   7     1229.00     1185.92     20.14 o 
  -4   4   7     2166.92     2255.01     27.48 o 
  -2   4   7       14.07       28.13      5.02 o 
   0   4   7      173.25      183.83      9.70 o 
   2   4   7      201.93      177.88     10.80 o 
   4   4   7      924.95      949.49     21.64 o 
   6   4   7       91.18       64.76     11.96 o 
   8   4   7     1705.47     1534.10     34.15 o 
  10   4   7      196.68      176.55     15.01 o 
  12   4   7      589.30      510.03     22.52 o 
  14   4   7       50.70       31.23     10.60 o 
  16   4   7        3.30       10.60     11.79 o 
  18   4   7       54.41       44.16     17.35 o 
  20   4   7      288.79      254.89     34.07 o 
  22   4   7        0.84       13.14     21.32 o 
 -27   5   7      188.08      222.40     24.30 o 
 -25   5   7        4.27       11.35     11.18 o 
 -23   5   7       11.27       20.57     11.48 o 
 -21   5   7       93.20       93.89     14.66 o 
 -19   5   7      141.96      126.27     14.66 o 
 -17   5   7      145.67      140.66     13.23 o 
 -15   5   7     1062.06     1040.44     32.54 o 
 -13   5   7     1057.76     1194.57     33.20 o 
 -11   5   7        9.30       18.12      6.91 o 
  -9   5   7     1334.53     1242.65     26.47 o 
  -7   5   7      853.02      737.43     18.41 o 
  -5   5   7     1292.63     1299.94     26.20 o 
  -3   5   7      157.29      127.34      9.92 o 
  -1   5   7     1025.91     1055.92     23.27 o 
   1   5   7      242.01      271.30     12.82 o 
   3   5   7     1458.34     1224.89     28.47 o 
   5   5   7       12.22       17.21      7.70 o 
   7   5   7      384.83      368.71     19.55 o 
   9   5   7      940.85      910.98     29.31 o 
  11   5   7      625.12      600.51     26.17 o 
  13   5   7      102.88       94.50     14.23 o 
  15   5   7      162.22      197.45     21.28 o 
  17   5   7       48.67       43.42     16.92 o 
  19   5   7       75.80       70.95     21.06 o 
  21   5   7      105.50       93.38     27.65 o 
 -26   6   7     1533.70     1678.81     54.80 o 
 -24   6   7      706.26      807.12     34.95 o 
 -22   6   7      114.72      104.12     16.05 o 
 -20   6   7       15.18       28.50     11.56 o 
 -18   6   7      121.95      120.72     15.23 o 
 -16   6   7       94.99       71.97     12.09 o 
 -14   6   7      390.65      391.09     21.97 o 
 -12   6   7     1528.99     1421.16     31.28 o 
 -10   6   7      566.48      534.55     20.99 o 
  -8   6   7     1472.37     1629.52     32.12 o 
  -6   6   7        0.69       15.19      6.78 o 
  -4   6   7     3328.47     3213.01     45.87 o 
  -2   6   7     2799.72     2657.52     42.81 o 
   0   6   7      782.59      831.76     23.68 o 
   2   6   7      861.61      818.70     25.54 o 
   4   6   7      487.46      474.84     23.31 o 
   6   6   7     1240.67     1264.02     32.75 o 
   8   6   7      104.01      115.41     15.09 o 
  10   6   7       41.80       38.27     11.16 o 
  12   6   7     1058.27     1111.10     42.37 o 
  14   6   7     1045.43     1031.83     45.72 o 
  16   6   7      746.42      746.56     38.43 o 
  18   6   7       26.34       30.50     18.49 o 
 -23   7   7      214.68      228.80     21.52 o 
 -21   7   7     1318.91     1373.19     49.44 o 
 -19   7   7      101.14      117.53     16.22 o 
 -17   7   7        1.17       19.57     11.14 o 
 -15   7   7       10.43       18.62     10.13 o 
 -13   7   7       15.59       11.57      9.93 o 
 -11   7   7      585.50      540.66     29.78 o 
  -9   7   7      819.74      853.61     27.41 o 
  -7   7   7     2446.58     2264.58     48.45 o 
  -5   7   7      518.54      491.98     20.59 o 
  -3   7   7      449.86      561.70     20.80 o 
  -1   7   7        9.98       21.59      8.18 o 
   1   7   7       93.91       80.73     11.33 o 
   3   7   7       46.32       15.87      9.45 o 
   5   7   7       47.28       45.07     10.95 o 
   7   7   7     1194.27     1204.59     34.87 o 
   9   7   7      281.69      244.97     27.79 o 
  11   7   7     1600.73     1794.96     48.17 o 
  13   7   7       57.38       35.64     14.63 o 
  15   7   7      386.61      338.50     29.40 o 
 -20   8   7       19.44       19.17     13.66 o 
 -18   8   7       13.14       22.12     12.53 o 
 -16   8   7      243.68      247.51     27.37 o 
 -14   8   7      179.59      202.14     20.74 o 
 -12   8   7       11.48       17.27     11.02 o 
 -10   8   7       29.67       45.14     12.13 o 
  -8   8   7       47.19       38.86     10.83 o 
  -6   8   7      673.28      688.05     30.63 o 
  -4   8   7        5.06       34.36     12.25 o 
  -2   8   7       30.78       20.92     12.16 o 
   0   8   7       70.51      108.64     17.61 o 
   2   8   7        0.03        3.29     12.08 o 
   4   8   7      101.55       73.17     16.44 o 
   6   8   7      456.78      496.50     26.91 o 
   8   8   7      140.31      167.89     19.18 o 
  10   8   7      459.73      391.73     28.31 o 
  12   8   7       23.87        6.96     14.04 o 
 -15   9   7       62.33       72.52     19.16 o 
 -13   9   7       42.72       26.33     14.03 o 
 -11   9   7        7.82       16.32     12.51 o 
  -9   9   7      613.99      654.91     32.07 o 
  -7   9   7      413.74      442.46     24.94 o 
  -5   9   7      210.42      268.17     25.99 o 
  -3   9   7      457.00      519.97     39.58 o 
  -1   9   7      243.91      176.10     31.14 o 
   1   9   7       17.37        6.42     14.50 o 
   3   9   7       77.88      106.35     21.56 o 
   5   9   7       16.60       30.15     16.79 o 
   7   9   7      228.58      172.02     31.07 o 
 -32   0   8       12.87       21.69     30.15 o 
 -30   0   8      438.60      600.96    137.44 o 
 -28   0   8       54.29      123.91     38.93 o 
 -26   0   8      184.54      224.91     44.20 o 
 -24   0   8     1223.82     1331.22     61.90 o 
 -22   0   8     5528.95     5508.01    202.60 o 
 -20   0   8        4.94        9.51     15.49 o 
 -18   0   8     2187.68     2232.97     56.28 o 
 -16   0   8      256.23      227.83     17.08 o 
 -14   0   8       31.52       25.37      6.61 o 
 -12   0   8      963.98     1102.67     22.59 o 
 -10   0   8       85.71       89.13      9.22 o 
  -8   0   8    12199.25    12509.07    141.71 o 
  -6   0   8     2183.37     2711.72     45.61 o 
  -4   0   8     3569.72     3495.85     67.85 o 
  -2   0   8     2608.48     2820.41     37.88 o 
   0   0   8    24880.79    26284.96    221.41 o 
   2   0   8      917.03      973.11     20.76 o 
   4   0   8      161.87      143.25     11.85 o 
   6   0   8      117.97      114.92     14.00 o 
   8   0   8       63.38       62.41     11.99 o 
  10   0   8      725.29      736.70     31.50 o 
  12   0   8      848.10      889.89     35.44 o 
  14   0   8      918.29      988.89     44.78 o 
  16   0   8     3268.12     3407.74    117.71 o 
  18   0   8      651.00      792.79     52.65 o 
  20   0   8       64.98       76.39     32.72 o 
  22   0   8      376.93      437.83     85.94 o 
  24   0   8       23.59       32.69     40.91 o 
 -31   1   8       67.09       31.83     18.85 o 
 -29   1   8        4.25       22.37     17.86 o 
 -27   1   8      741.14      757.94     64.87 o 
 -25   1   8        0.17       16.02     14.53 o 
 -23   1   8      690.84      707.19     34.75 o 
 -21   1   8        8.95       23.61      9.87 o 
 -19   1   8     1514.85     1547.35     32.95 o 
 -17   1   8     2335.12     2312.30     36.65 o 
 -15   1   8       33.98       51.76      7.16 o 
 -13   1   8      283.66      280.21     10.11 o 
 -11   1   8       64.76       85.60      6.40 o 
  -9   1   8      606.49      533.33     12.36 o 
  -7   1   8     2938.95     3289.65     32.75 o 
  -5   1   8     2099.48     2200.77     29.33 o 
  -3   1   8     4059.38     4352.46     38.68 o 
  -1   1   8       39.13       12.39      3.42 o 
   1   1   8     1074.25     1016.31     16.87 o 
   3   1   8     1058.05     1030.10     24.53 o 
   5   1   8     1018.20     1131.98     19.96 o 
   7   1   8     1587.21     1531.68     28.45 o 
   9   1   8      497.65      473.20     18.00 o 
  11   1   8      495.86      491.32     22.28 o 
  13   1   8      245.90      253.16     18.28 o 
  15   1   8      588.98      632.28     27.43 o 
  17   1   8       50.34       47.85     13.28 o 
  19   1   8      108.87      123.27     23.27 o 
  21   1   8      402.61      420.61     46.47 o 
  23   1   8      184.06      244.88     52.27 o 
 -32   2   8       14.86       -4.07     20.84 o 
 -30   2   8      234.08      184.89     30.50 o 
 -28   2   8      253.70      268.11     35.49 o 
 -26   2   8      178.81      177.75     20.96 o 
 -24   2   8       10.56       21.21     11.69 o 
 -22   2   8      188.57      181.83     19.34 o 
 -20   2   8      120.32       85.26     11.06 o 
 -18   2   8       86.23      102.35     10.85 o 
 -16   2   8     2032.54     1971.47     34.10 o 
 -14   2   8     2955.55     2881.89     37.17 o 
 -12   2   8      926.18      922.21     19.07 o 
 -10   2   8       56.15       45.89      5.03 o 
  -8   2   8      169.13      198.12      9.35 o 
  -6   2   8     1200.75     1127.90     17.45 o 
  -4   2   8      171.04      155.12     12.10 o 
  -2   2   8     1505.28     1552.58     21.65 o 
   0   2   8     3127.71     3152.01     33.95 o 
   2   2   8     2821.31     2871.26     33.95 o 
   4   2   8      754.25      821.32     20.61 o 
   6   2   8      525.49      564.96     17.06 o 
   8   2   8       30.70       25.50      7.50 o 
  10   2   8       39.68       43.31     14.66 o 
  12   2   8       62.50       82.90     12.06 o 
  14   2   8       67.51       65.21     19.06 o 
  16   2   8      869.09      896.06     36.09 o 
  18   2   8      251.91      202.58     21.74 o 
  20   2   8       70.68       80.91     20.99 o 
  22   2   8       81.81      119.41     32.89 o 
 -31   3   8       56.52       79.98     36.39 o 
 -29   3   8      543.34      618.32     40.62 o 
 -27   3   8      352.34      360.99     28.76 o 
 -25   3   8      421.45      370.33     24.68 o 
 -23   3   8      414.44      408.05     25.77 o 
 -21   3   8       86.03       72.10     11.01 o 
 -19   3   8       41.84       32.99      8.39 o 
 -17   3   8        2.50        8.43      6.94 o 
 -15   3   8        0.28       -1.97      5.48 o 
 -13   3   8      571.06      600.27     30.82 o 
 -11   3   8     7595.27     7163.38     67.94 o 
  -9   3   8     2373.78     2362.51     32.45 o 
  -7   3   8      734.70      751.78     15.40 o 
  -5   3   8     7422.03     7420.25     61.13 o 
  -3   3   8      674.19      695.04     15.17 o 
  -1   3   8     2026.76     2153.72     25.64 o 
   1   3   8      977.46      928.11     18.72 o 
   3   3   8      104.25      106.70      9.26 o 
   5   3   8      548.04      519.14     21.66 o 
   7   3   8      101.69      117.30     10.51 o 
   9   3   8        6.92       19.49      7.62 o 
  11   3   8       80.65       90.00     13.74 o 
  13   3   8      203.56      161.10     17.52 o 
  15   3   8      453.83      447.63     27.23 o 
  17   3   8       67.53       59.24     22.39 o 
  19   3   8        7.59        5.66     14.19 o 
  21   3   8     1938.03     1974.84     96.19 o 
 -30   4   8        5.58       -0.07     31.14 o 
 -28   4   8       27.78       11.07     23.03 o 
 -26   4   8      910.39     1047.24     39.85 o 
 -24   4   8      382.68      459.36     23.78 o 
 -22   4   8     1710.47     1744.45     38.75 o 
 -20   4   8        3.71       14.72      8.31 o 
 -18   4   8      809.10      830.02     33.90 o 
 -16   4   8      518.47      501.40     20.56 o 
 -14   4   8     1558.91     1411.74     29.84 o 
 -12   4   8      223.26      238.62     14.26 o 
 -10   4   8     2382.56     2310.96     37.80 o 
  -8   4   8     4384.98     4189.26     45.79 o 
  -6   4   8      241.75      246.03     11.83 o 
  -4   4   8     5508.54     5466.00     61.87 o 
  -2   4   8      563.48      580.29     16.38 o 
   0   4   8     1915.00     1874.41     38.71 o 
   2   4   8     1578.74     1593.69     27.32 o 
   4   4   8     2274.63     2213.15     37.10 o 
   6   4   8       50.50       39.13      7.99 o 
   8   4   8      608.57      519.86     21.16 o 
  10   4   8     1163.47     1011.09     28.97 o 
  12   4   8      139.56      129.78     16.12 o 
  14   4   8      465.71      543.48     29.69 o 
  16   4   8      319.72      282.37     25.28 o 
  18   4   8      509.66      533.36     40.42 o 
  20   4   8      506.80      566.12     48.83 o 
 -27   5   8      742.86      694.63     36.02 o 
 -25   5   8        1.39       14.64     12.32 o 
 -23   5   8      247.11      254.38     20.50 o 
 -21   5   8     1466.27     1429.88     36.08 o 
 -19   5   8     1267.25     1295.59     33.12 o 
 -17   5   8      474.82      471.06     21.67 o 
 -15   5   8      420.54      381.32     18.94 o 
 -13   5   8       53.68       44.13      9.09 o 
 -11   5   8      413.35      391.52     18.40 o 
  -9   5   8       80.68       79.88      9.55 o 
  -7   5   8       61.63       76.61      8.86 o 
  -5   5   8      562.87      596.50     19.46 o 
  -3   5   8     4600.88     4754.04     60.83 o 
  -1   5   8        2.39        3.60      5.72 o 
   1   5   8     2578.64     2545.40     41.63 o 
   3   5   8     1965.15     1672.23     34.64 o 
   5   5   8      202.67      138.52     13.50 o 
   7   5   8       10.71       19.79      8.87 o 
   9   5   8      235.59      235.82     24.44 o 
  11   5   8      120.57      117.20     14.41 o 
  13   5   8      132.73      115.21     15.73 o 
  15   5   8      836.26      789.76     46.06 o 
  17   5   8        4.33       30.40     17.31 o 
  19   5   8      815.53      837.57     50.58 o 
 -26   6   8      171.06      193.77     22.77 o 
 -24   6   8       51.13       72.79     15.53 o 
 -22   6   8      129.15      159.32     17.94 o 
 -20   6   8       41.61       52.20     12.68 o 
 -18   6   8       64.50       56.48     11.89 o 
 -16   6   8      290.64      236.81     16.96 o 
 -14   6   8       79.15       79.73     10.93 o 
 -12   6   8      178.27      153.52     16.15 o 
 -10   6   8        0.96        8.38      7.03 o 
  -8   6   8        0.57       -4.37      6.04 o 
  -6   6   8      166.92      135.24     12.28 o 
  -4   6   8       15.41        8.81      7.40 o 
  -2   6   8       60.94       41.63      8.62 o 
   0   6   8       13.83        8.91      7.52 o 
   2   6   8      182.29      191.36     15.16 o 
   4   6   8       83.07       59.21     11.34 o 
   6   6   8       90.09       64.25     11.63 o 
   8   6   8       53.46       38.80     10.69 o 
  10   6   8       17.54        6.22     10.04 o 
  12   6   8       15.27       22.90     12.15 o 
  14   6   8       25.53       11.91     12.78 o 
  16   6   8       27.89       35.10     18.68 o 
  18   6   8        6.67       35.05     23.24 o 
 -23   7   8       10.05       34.13     15.00 o 
 -21   7   8      468.52      469.24     28.25 o 
 -19   7   8     1453.74     1534.73     42.14 o 
 -17   7   8       30.85       30.62     11.28 o 
 -15   7   8      209.97      201.01     24.97 o 
 -13   7   8       70.70       81.32     14.51 o 
 -11   7   8      322.46      304.61     20.57 o 
  -9   7   8      243.71      238.08     17.41 o 
  -7   7   8       50.63       54.43      9.40 o 
  -5   7   8      385.54      390.74     20.70 o 
  -3   7   8      391.51      370.12     18.61 o 
  -1   7   8        4.51       13.54      8.08 o 
   1   7   8      200.29      192.53     21.73 o 
   3   7   8     1151.94     1188.37     35.32 o 
   5   7   8      110.26       95.74     14.26 o 
   7   7   8       72.69       59.57     15.32 o 
   9   7   8      126.43       93.65     17.68 o 
  11   7   8        0.98       -7.62     11.53 o 
  13   7   8      582.28      669.13     35.42 o 
  15   7   8      130.49      102.66     23.12 o 
 -20   8   8      316.49      340.15     50.74 o 
 -18   8   8       18.60       30.16     14.84 o 
 -16   8   8      251.55      240.79     24.56 o 
 -14   8   8      660.69      785.88     35.80 o 
 -12   8   8       43.40       41.28     12.30 o 
 -10   8   8      266.80      232.99     19.36 o 
  -8   8   8      202.07      234.36     19.59 o 
  -6   8   8       91.72       88.24     12.05 o 
  -4   8   8     2517.76     2601.66     49.38 o 
  -2   8   8     1354.69     1522.46     52.66 o 
   0   8   8      356.28      396.00     29.16 o 
   2   8   8      288.44      337.35     37.57 o 
   4   8   8        5.09        6.30      9.83 o 
   6   8   8        4.67       12.40     11.26 o 
   8   8   8       82.95       55.52     15.43 o 
  10   8   8      249.77      219.60     23.58 o 
  12   8   8       16.05       27.15     32.41 o 
 -15   9   8       58.05       69.30     22.54 o 
 -13   9   8        4.46       32.85     15.48 o 
 -11   9   8      221.90      268.58     39.22 o 
  -9   9   8      161.71      194.30     24.14 o 
  -7   9   8      957.67     1118.79     37.83 o 
  -5   9   8      178.70      165.25     32.53 o 
  -3   9   8       46.61       24.85     19.24 o 
  -1   9   8       22.07       22.51     24.91 o 
   1   9   8     1762.18     1962.90     70.47 o 
   3   9   8       64.69       32.56     17.40 o 
   5   9   8      438.44      411.49     42.42 o 
 -31   1   9       57.93       49.85     20.52 o 
 -29   1   9       22.06       10.52     17.02 o 
 -27   1   9       78.43       66.20     23.73 o 
 -25   1   9      118.86      115.41     24.73 o 
 -23   1   9      142.99      141.34     19.37 o 
 -21   1   9      490.34      504.53     25.34 o 
 -19   1   9     6409.23     6299.51     87.36 o 
 -17   1   9     2811.53     2604.41     40.00 o 
 -15   1   9       39.20       44.56      7.38 o 
 -13   1   9      538.27      589.59     13.95 o 
 -11   1   9       58.74       70.27      6.64 o 
  -9   1   9       56.35       67.17      6.25 o 
  -7   1   9      844.36      913.19     16.27 o 
  -5   1   9      513.54      626.05     19.27 o 
  -3   1   9     1934.98     1930.64     22.85 o 
  -1   1   9      348.22      334.00     10.42 o 
   1   1   9      133.25      145.69     10.70 o 
   3   1   9     1815.33     1874.88     27.18 o 
   5   1   9     5017.91     5010.46     58.46 o 
   7   1   9      217.29      233.00     13.54 o 
   9   1   9       91.57       92.05     12.54 o 
  11   1   9     2200.37     2228.24     45.40 o 
  13   1   9       76.70       54.52     11.85 o 
  15   1   9      367.36      386.02     24.03 o 
  17   1   9        0.35       13.25     12.74 o 
  19   1   9      304.49      279.15     30.20 o 
  21   1   9       60.94       93.09     35.90 o 
 -30   2   9      182.73      108.10     26.44 o 
 -28   2   9      247.53      189.53     30.21 o 
 -26   2   9      237.50      231.12     25.80 o 
 -24   2   9      653.63      679.89     36.69 o 
 -22   2   9     2615.67     2729.99     52.74 o 
 -20   2   9        5.23       21.50      8.48 o 
 -18   2   9     2985.58     3134.40     47.18 o 
 -16   2   9      892.87      903.64     22.49 o 
 -14   2   9    10804.03    10585.02     96.69 o 
 -12   2   9     1329.91     1244.70     24.53 o 
 -10   2   9      643.32      687.93     15.18 o 
  -8   2   9     1919.01     1880.82     24.10 o 
  -6   2   9      161.14      159.39      8.50 o 
  -4   2   9      489.33      518.64     13.41 o 
  -2   2   9     1479.11     1568.75     21.59 o 
   0   2   9     9004.37     8827.05     72.77 o 
   2   2   9      393.97      398.46     14.00 o 
   4   2   9     2317.21     2182.03     32.78 o 
   6   2   9     1145.74     1048.17     23.69 o 
   8   2   9      901.42      917.13     33.85 o 
  10   2   9      180.23      210.49     16.40 o 
  12   2   9      585.44      562.02     25.53 o 
  14   2   9      934.04      927.05     43.90 o 
  16   2   9      665.57      615.35     32.24 o 
  18   2   9      436.45      393.88     28.98 o 
  20   2   9      349.48      340.19     54.29 o 
  22   2   9      408.75      370.98     54.19 o 
 -31   3   9      228.47      276.02     73.09 o 
 -29   3   9        8.41       26.32     18.89 o 
 -27   3   9      121.82      145.33     20.38 o 
 -25   3   9      126.31      129.16     17.34 o 
 -23   3   9       94.99      108.39     13.74 o 
 -21   3   9      757.44      733.24     32.20 o 
 -19   3   9      616.67      578.86     22.64 o 
 -17   3   9     1351.85     1360.57     28.89 o 
 -15   3   9       28.78       28.02      7.26 o 
 -13   3   9      373.25      370.49     15.02 o 
 -11   3   9       20.60       13.72      5.80 o 
  -9   3   9     5211.37     5105.09     54.12 o 
  -7   3   9      548.73      520.71     14.33 o 
  -5   3   9     6546.94     6312.05     57.82 o 
  -3   3   9      340.76      378.07     12.65 o 
  -1   3   9      536.39      536.90     23.16 o 
   1   3   9     1492.27     1539.74     26.83 o 
   3   3   9      566.98      516.67     17.86 o 
   5   3   9     1611.25     1674.64     35.46 o 
   7   3   9      277.76      236.70     16.11 o 
   9   3   9      427.13      430.93     21.72 o 
  11   3   9        3.96       25.27     10.78 o 
  13   3   9      337.16      349.79     24.94 o 
  15   3   9      154.41      123.18     18.05 o 
  17   3   9       36.00       42.17     15.74 o 
  19   3   9      276.35      308.78     29.72 o 
  21   3   9      187.54      134.23     29.90 o 
 -30   4   9       38.16       60.96     53.76 o 
 -28   4   9        9.60       20.46     16.02 o 
 -26   4   9      234.94      191.17     19.06 o 
 -24   4   9      375.78      392.43     22.94 o 
 -22   4   9       59.87       84.29     12.92 o 
 -20   4   9       52.30       68.26     11.08 o 
 -18   4   9       77.58       67.91     10.91 o 
 -16   4   9     2076.39     2090.26     38.75 o 
 -14   4   9      171.01      175.07     13.26 o 
 -12   4   9       37.37       46.33      8.43 o 
 -10   4   9     2666.27     2530.89     37.68 o 
  -8   4   9      903.12      925.37     20.75 o 
  -6   4   9      471.12      469.04     15.17 o 
  -4   4   9      944.71      909.30     22.10 o 
  -2   4   9      649.74      716.58     20.59 o 
   0   4   9      424.36      458.54     20.35 o 
   2   4   9       24.43       20.08      6.77 o 
   4   4   9       14.63       13.92      7.01 o 
   6   4   9       13.18       13.48      7.36 o 
   8   4   9     1552.84     1438.79     36.06 o 
  10   4   9       26.78       23.84      9.78 o 
  12   4   9      336.31      306.04     23.80 o 
  14   4   9       12.16       12.18     12.61 o 
  16   4   9       38.74       17.00     14.89 o 
  18   4   9       10.54       26.01     18.49 o 
  20   4   9      162.73      195.12     30.61 o 
 -27   5   9        7.70       55.76     17.90 o 
 -25   5   9        7.76       15.14     11.97 o 
 -23   5   9      284.44      285.41     22.27 o 
 -21   5   9      148.25      132.70     14.44 o 
 -19   5   9     1014.53     1126.59     31.71 o 
 -17   5   9      113.37       96.03     12.28 o 
 -15   5   9     1127.74     1063.72     28.85 o 
 -13   5   9        1.39       11.89      7.22 o 
 -11   5   9       11.10        7.65      6.93 o 
  -9   5   9       11.25       15.75      6.75 o 
  -7   5   9       19.08       17.91      6.78 o 
  -5   5   9      483.02      506.77     20.74 o 
  -3   5   9      730.01      732.23     21.81 o 
  -1   5   9       45.68       58.54     10.19 o 
   1   5   9      827.34      811.95     24.08 o 
   3   5   9       67.86       29.00      8.46 o 
   5   5   9     1341.04     1200.15     34.68 o 
   7   5   9      792.98      774.49     26.72 o 
   9   5   9      789.53      693.73     26.98 o 
  11   5   9        0.30        6.54      9.41 o 
  13   5   9      270.60      203.52     27.69 o 
  15   5   9        9.52       20.19     15.53 o 
  17   5   9       32.29       47.54     18.76 o 
 -26   6   9       31.27       63.65     24.18 o 
 -24   6   9       40.45       71.77     15.83 o 
 -22   6   9      605.19      592.54     37.01 o 
 -20   6   9      864.00      858.64     33.42 o 
 -18   6   9      353.49      411.26     22.53 o 
 -16   6   9      788.82      794.04     29.33 o 
 -14   6   9     2146.28     2182.65     42.01 o 
 -12   6   9        1.35        8.43      7.83 o 
 -10   6   9        6.02       30.85      9.00 o 
  -8   6   9       77.15       46.05      9.03 o 
  -6   6   9       14.00       31.52      8.57 o 
  -4   6   9      895.21      954.85     27.73 o 
  -2   6   9     1367.31     1321.66     31.63 o 
   0   6   9     6124.87     5926.20     70.95 o 
   2   6   9     1170.58     1152.56     33.53 o 
   4   6   9     1287.51     1286.54     42.39 o 
   6   6   9      235.30      247.23     19.02 o 
   8   6   9      260.83      253.36     20.41 o 
  10   6   9      107.77       97.93     14.81 o 
  12   6   9        3.51       -2.32     11.36 o 
  14   6   9      463.68      434.81     35.97 o 
  16   6   9       42.69       32.66     18.63 o 
 -23   7   9       63.01       54.77     17.53 o 
 -21   7   9       13.71       30.59     12.39 o 
 -19   7   9      244.92      254.06     21.28 o 
 -17   7   9      375.91      422.34     27.12 o 
 -15   7   9      801.98      872.11     48.19 o 
 -13   7   9      284.66      289.08     19.94 o 
 -11   7   9      172.26      166.77     15.84 o 
  -9   7   9      380.23      366.13     21.99 o 
  -7   7   9       90.42       69.06     12.80 o 
  -5   7   9      611.27      540.59     24.41 o 
  -3   7   9      369.16      308.53     18.70 o 
  -1   7   9      107.66      108.85     13.78 o 
   1   7   9     1593.39     1738.10     45.46 o 
   3   7   9       18.26       22.30     10.80 o 
   5   7   9     1714.37     1721.20     45.05 o 
   7   7   9        1.10       18.76     11.74 o 
   9   7   9      504.49      458.96     32.20 o 
  11   7   9        2.88        9.24     14.11 o 
  13   7   9        2.17       -4.10     15.46 o 
 -18   8   9       49.44       46.07     14.91 o 
 -16   8   9      117.01      150.03     19.86 o 
 -14   8   9       15.15       19.75     12.99 o 
 -12   8   9      266.85      279.88     29.53 o 
 -10   8   9      445.03      479.18     28.99 o 
  -8   8   9       65.26       72.49     13.15 o 
  -6   8   9      112.36       96.14     13.18 o 
  -4   8   9       11.87       20.91     10.40 o 
  -2   8   9      399.07      457.23     25.69 o 
   0   8   9        0.07       20.01     10.36 o 
   2   8   9        6.37       -1.48     10.09 o 
   4   8   9       16.34       43.56     12.43 o 
   6   8   9      504.65      552.95     33.54 o 
   8   8   9      232.13      222.06     23.15 o 
  10   8   9      338.60      372.27     31.48 o 
 -13   9   9       15.39       15.72     17.65 o 
 -11   9   9       19.55       50.97     17.33 o 
  -9   9   9      358.82      426.19     28.78 o 
  -7   9   9      157.44      156.86     24.06 o 
  -5   9   9      900.45      996.50     65.86 o 
  -3   9   9      182.10      179.37     28.63 o 
  -1   9   9      599.63      577.80     52.17 o 
   1   9   9       72.40       18.20     20.11 o 
   3   9   9       20.05        4.81     19.66 o 
 -32   0  10      402.51      405.86     82.75 o 
 -30   0  10      164.15      170.17     44.44 o 
 -28   0  10     2895.66     3141.74    152.86 o 
 -26   0  10     2266.82     2126.11    119.66 o 
 -24   0  10     1079.89     1033.90    110.74 o 
 -22   0  10      617.60      672.14     47.46 o 
 -20   0  10      486.89      481.91     39.78 o 
 -18   0  10      730.56      770.94     48.47 o 
 -16   0  10      181.17      254.85     25.85 o 
 -14   0  10     4912.53     4850.87     76.52 o 
 -12   0  10     4827.13     4412.49     70.38 o 
 -10   0  10     1020.95     1002.82     29.46 o 
  -8   0  10      213.32      251.35     17.81 o 
  -6   0  10      781.25      772.08     29.82 o 
  -4   0  10       45.28       13.41      8.26 o 
  -2   0  10      660.45      802.19     25.79 o 
   0   0  10      235.38      191.48     17.61 o 
   2   0  10       71.51       54.77     10.85 o 
   4   0  10    17484.08    17137.92    209.67 o 
   6   0  10     1074.89     1046.57     35.36 o 
   8   0  10     5344.62     5360.15     93.22 o 
  10   0  10      278.10      281.17     26.66 o 
  12   0  10      451.85      492.43     33.45 o 
  14   0  10      386.98      442.78     42.26 o 
  16   0  10     1230.87     1211.14     65.89 o 
  18   0  10        1.54       -7.50     26.93 o 
  20   0  10      673.84      642.20    104.03 o 
 -31   1  10       17.19       14.06     20.13 o 
 -29   1  10       32.66       44.88     21.56 o 
 -27   1  10       27.52       49.41     18.43 o 
 -25   1  10        6.69       15.93     14.92 o 
 -23   1  10      799.70      750.03     37.01 o 
 -21   1  10      787.42      769.17     33.25 o 
 -19   1  10        3.17        4.96      9.31 o 
 -17   1  10     1156.71     1060.57     27.26 o 
 -15   1  10     1027.95     1018.07     25.74 o 
 -13   1  10     2140.27     2335.70     34.92 o 
 -11   1  10      704.53      768.93     21.20 o 
  -9   1  10      695.98      742.53     16.19 o 
  -7   1  10      835.15      832.16     15.85 o 
  -5   1  10      183.24      213.74      9.84 o 
  -3   1  10        0.18        2.20      3.88 o 
  -1   1  10      871.90      959.28     18.39 o 
   1   1  10       82.39       84.95      7.93 o 
   3   1  10      596.52      566.14     17.63 o 
   5   1  10     1225.91     1175.32     25.90 o 
   7   1  10       25.76       16.10      6.72 o 
   9   1  10     4525.34     4429.45     68.96 o 
  11   1  10       22.97       27.34     10.19 o 
  13   1  10      804.97      861.80     31.98 o 
  15   1  10      225.42      223.79     25.64 o 
  17   1  10       40.17       29.18     17.38 o 
  19   1  10       14.38       44.79     25.55 o 
  21   1  10      150.56      110.57     40.45 o 
 -30   2  10       14.53       47.02     22.52 o 
 -28   2  10       47.92       43.31     19.20 o 
 -26   2  10      242.87      209.37     24.95 o 
 -24   2  10      255.97      237.34     24.60 o 
 -22   2  10       64.39       43.57     12.56 o 
 -20   2  10        5.56        8.13      9.44 o 
 -18   2  10       33.46        9.45      6.78 o 
 -16   2  10      337.50      370.45     19.90 o 
 -14   2  10     1929.66     1920.11     36.74 o 
 -12   2  10      975.02      899.38     21.77 o 
 -10   2  10      920.85      877.95     19.09 o 
  -8   2  10     1281.27     1298.93     21.69 o 
  -6   2  10      458.10      461.45     15.79 o 
  -4   2  10      421.29      449.39     13.46 o 
  -2   2  10      261.75      252.96     11.61 o 
   0   2  10     1767.23     1693.82     28.27 o 
   2   2  10        0.01        3.51      5.08 o 
   4   2  10      219.97      198.37     13.07 o 
   6   2  10      190.55      183.27     16.39 o 
   8   2  10      137.35      124.26     13.60 o 
  10   2  10      269.78      259.25     19.17 o 
  12   2  10        2.50       24.69     10.13 o 
  14   2  10      357.92      432.00     27.93 o 
  16   2  10       50.58       53.49     15.50 o 
  18   2  10       52.75       55.33     19.38 o 
  20   2  10       21.47       53.51     28.88 o 
 -29   3  10      593.72      544.41     41.65 o 
 -27   3  10       10.06       29.28     15.51 o 
 -25   3  10      248.89      296.51     29.81 o 
 -23   3  10        2.69       38.45     19.83 o 
 -21   3  10      668.45      679.79     25.84 o 
 -19   3  10      562.93      563.38     22.90 o 
 -17   3  10      386.67      373.17     17.87 o 
 -15   3  10       52.14       56.30      9.19 o 
 -13   3  10      223.17      232.68     14.72 o 
 -11   3  10      243.55      254.61     13.51 o 
  -9   3  10     2557.39     2433.32     35.09 o 
  -7   3  10     4163.24     3982.63     44.03 o 
  -5   3  10     2238.89     2278.05     33.08 o 
  -3   3  10     2375.01     2456.24     36.55 o 
  -1   3  10     1192.98     1171.41     27.86 o 
   1   3  10      203.39      202.03     14.22 o 
   3   3  10      825.58      834.80     23.02 o 
   5   3  10      620.63      620.09     20.73 o 
   7   3  10       24.38       22.35      8.49 o 
   9   3  10      982.54      881.42     32.53 o 
  11   3  10        2.18        3.56     10.41 o 
  13   3  10      201.54      201.87     20.68 o 
  15   3  10      155.07      131.89     18.87 o 
  17   3  10      335.13      363.53     31.36 o 
  19   3  10       34.19       17.27     18.26 o 
 -28   4  10      163.73      168.35     24.57 o 
 -26   4  10       19.66       21.75     12.14 o 
 -24   4  10      352.06      343.90     22.72 o 
 -22   4  10      375.15      372.95     21.79 o 
 -20   4  10      196.47      234.52     21.23 o 
 -18   4  10     1227.20     1302.86     32.27 o 
 -16   4  10      170.39      147.83     13.44 o 
 -14   4  10     3633.70     3471.18     51.38 o 
 -12   4  10      233.27      197.08     16.76 o 
 -10   4  10     9307.77     9015.42     87.57 o 
  -8   4  10      637.93      659.52     19.25 o 
  -6   4  10       47.97       38.82      8.50 o 
  -4   4  10      173.44      188.26     12.83 o 
  -2   4  10      324.81      314.27     18.94 o 
   0   4  10      509.78      485.75     19.47 o 
   2   4  10      346.21      413.71     26.18 o 
   4   4  10     1339.06     1263.88     30.57 o 
   6   4  10      519.00      549.03     26.90 o 
   8   4  10     1424.81     1380.23     44.49 o 
  10   4  10     1140.37     1067.34     37.87 o 
  12   4  10      783.76      789.95     35.70 o 
  14   4  10       91.23       88.42     17.19 o 
  16   4  10        0.57        9.89     15.09 o 
  18   4  10       63.28       59.57     21.59 o 
 -27   5  10      198.34      195.54     31.76 o 
 -25   5  10       61.88       54.26     14.78 o 
 -23   5  10      201.29      194.58     18.01 o 
 -21   5  10       44.70       23.59     10.53 o 
 -19   5  10        4.77       10.78      8.89 o 
 -17   5  10      303.85      321.72     19.54 o 
 -15   5  10     3354.04     3444.62     53.96 o 
 -13   5  10       31.28       38.66      8.98 o 
 -11   5  10      582.32      668.15     23.41 o 
  -9   5  10     2356.69     2401.24     41.68 o 
  -7   5  10      402.88      400.10     19.57 o 
  -5   5  10     1738.73     1767.29     36.52 o 
  -3   5  10       57.65       58.08      9.79 o 
  -1   5  10       11.21       33.49      8.38 o 
   1   5  10      418.19      448.21     21.48 o 
   3   5  10       41.96       27.65      9.80 o 
   5   5  10     1700.10     1655.44     45.24 o 
   7   5  10     1010.13     1006.37     33.09 o 
   9   5  10      178.92      183.62     19.13 o 
  11   5  10       52.17       57.83     15.23 o 
  13   5  10      418.51      432.09     32.38 o 
  15   5  10      421.02      467.60     38.85 o 
  17   5  10      173.82      107.47     35.00 o 
 -24   6  10        5.30       38.33     16.71 o 
 -22   6  10      312.64      309.14     23.39 o 
 -20   6  10        9.10       34.59     11.69 o 
 -18   6  10       47.48       54.46     11.75 o 
 -16   6  10      111.95      105.02     14.07 o 
 -14   6  10       11.99       21.68      9.43 o 
 -12   6  10        2.89       15.20      8.58 o 
 -10   6  10      103.87       71.56     13.14 o 
  -8   6  10      199.37      190.69     15.59 o 
  -6   6  10        9.00        5.73      8.05 o 
  -4   6  10      173.44      162.51     14.71 o 
  -2   6  10       79.24       85.16     15.06 o 
   0   6  10      116.12      154.46     16.20 o 
   2   6  10       94.69      116.86     15.02 o 
   4   6  10       39.31       20.69     10.60 o 
   6   6  10      119.80      108.29     15.36 o 
   8   6  10        2.38        5.58     11.03 o 
  10   6  10      163.25      126.61     20.36 o 
  12   6  10      204.90      201.04     27.22 o 
  14   6  10       92.14       96.34     27.13 o 
 -23   7  10      137.76      128.58     26.06 o 
 -21   7  10      155.18      146.10     22.42 o 
 -19   7  10        1.91       21.85     12.52 o 
 -17   7  10      736.53      783.31     36.66 o 
 -15   7  10     2071.14     2225.81     48.86 o 
 -13   7  10        6.81       37.02     10.79 o 
 -11   7  10       36.79       18.09     10.46 o 
  -9   7  10      361.52      326.67     26.44 o 
  -7   7  10      279.01      256.37     19.84 o 
  -5   7  10       80.76       87.83     13.58 o 
  -3   7  10      238.41      217.65     17.24 o 
  -1   7  10        2.77       11.59      9.35 o 
   1   7  10       51.12       43.47     12.67 o 
   3   7  10      330.57      327.03     23.92 o 
   5   7  10      937.61      900.00     33.70 o 
   7   7  10      855.39      976.12     36.62 o 
   9   7  10       62.08       55.38     16.46 o 
  11   7  10        3.89        3.78     16.38 o 
 -18   8  10      129.83      112.79     21.95 o 
 -16   8  10       43.09       59.89     15.03 o 
 -14   8  10      402.67      393.12     37.60 o 
 -12   8  10       71.35       59.65     15.69 o 
 -10   8  10     3426.77     3609.22     70.07 o 
  -8   8  10        8.79        4.15     11.46 o 
  -6   8  10      129.82      103.94     15.09 o 
  -4   8  10      332.37      347.12     27.88 o 
  -2   8  10       44.83       57.89     15.23 o 
   0   8  10      615.55      637.17     32.34 o 
   2   8  10     1508.53     1698.85     54.71 o 
   4   8  10      205.70      213.29     22.52 o 
   6   8  10       35.97       35.82     14.80 o 
   8   8  10       24.16       31.51     17.53 o 
 -11   9  10        5.66       36.82     17.37 o 
  -9   9  10      420.02      414.01     30.54 o 
  -7   9  10      361.34      415.36     40.58 o 
  -5   9  10      294.52      354.47     66.73 o 
  -3   9  10      444.75      446.72     63.39 o 
  -1   9  10        4.21       40.21     25.09 o 
   1   9  10      140.79      184.63     72.68 o 
 -31   1  11      729.83      735.51     74.80 o 
 -29   1  11        3.41        2.76     17.79 o 
 -27   1  11      177.30      150.45     25.42 o 
 -25   1  11      294.08      313.51     29.13 o 
 -23   1  11      196.89      205.04     22.61 o 
 -21   1  11      245.88      278.54     24.83 o 
 -19   1  11      597.73      549.10     28.14 o 
 -17   1  11      151.66      109.40     15.88 o 
 -15   1  11     1867.15     1826.59     51.67 o 
 -13   1  11     1531.37     1427.79     32.05 o 
 -11   1  11      697.69      660.29     20.49 o 
  -9   1  11      616.88      676.52     19.49 o 
  -7   1  11     1920.29     1791.50     24.98 o 
  -5   1  11     1097.05     1241.41     20.55 o 
  -3   1  11      858.56      837.56     23.90 o 
  -1   1  11     2966.90     2780.90     37.02 o 
   1   1  11     1575.86     1461.41     28.77 o 
   3   1  11     2432.47     2419.97     46.84 o 
   5   1  11        1.98       13.54      6.61 o 
   7   1  11      151.95      169.97     16.24 o 
   9   1  11     3771.59     3947.75     65.09 o 
  11   1  11       13.01       16.70      9.91 o 
  13   1  11      537.46      590.18     29.25 o 
  15   1  11      210.78      202.96     28.01 o 
  17   1  11      202.87      168.02     40.50 o 
  19   1  11        7.13       44.04     26.25 o 
 -30   2  11      567.52      686.43     79.18 o 
 -28   2  11      219.53      233.20     31.14 o 
 -26   2  11       75.16       37.75     21.37 o 
 -24   2  11     1201.03     1157.16     56.83 o 
 -22   2  11        9.55       11.05     11.38 o 
 -20   2  11       15.81        7.12     10.84 o 
 -18   2  11      529.11      444.73     22.80 o 
 -16   2  11       74.48       56.13     10.61 o 
 -14   2  11      165.21      182.63     13.93 o 
 -12   2  11      183.15      171.90     15.34 o 
 -10   2  11     6455.71     6198.19     68.29 o 
  -8   2  11      767.75      803.04     18.87 o 
  -6   2  11     5553.95     5439.50     55.69 o 
  -4   2  11      840.65      768.20     19.52 o 
  -2   2  11     7864.80     7241.03     77.21 o 
   0   2  11      683.95      736.74     20.90 o 
   2   2  11      273.49      266.23     16.49 o 
   4   2  11     1404.42     1466.41     34.78 o 
   6   2  11      123.57      108.21     19.82 o 
   8   2  11      290.91      309.47     20.80 o 
  10   2  11      158.51      168.65     17.46 o 
  12   2  11      916.47      953.11     47.57 o 
  14   2  11     1003.33     1036.77     41.22 o 
  16   2  11       84.58      109.07     21.83 o 
  18   2  11      253.39      254.62     41.28 o 
 -29   3  11      114.72      117.37     22.12 o 
 -27   3  11      631.09      643.57     40.93 o 
 -25   3  11      315.86      305.74     38.86 o 
 -23   3  11       25.54       47.43     14.55 o 
 -21   3  11       31.06       21.30     11.74 o 
 -19   3  11      365.68      373.31     19.28 o 
 -17   3  11      751.81      801.80     31.19 o 
 -15   3  11        8.01       11.71      7.59 o 
 -13   3  11     1072.42     1123.92     25.64 o 
 -11   3  11      327.34      321.52     15.31 o 
  -9   3  11      170.65      177.08     11.81 o 
  -7   3  11     1835.85     1920.06     32.51 o 
  -5   3  11     7474.61     7356.83     79.85 o 
  -3   3  11      657.30      665.63     22.72 o 
  -1   3  11       15.50       12.77      7.05 o 
   1   3  11      176.45      152.14     13.04 o 
   3   3  11      160.36      133.78     13.46 o 
   5   3  11      148.54      114.05     14.03 o 
   7   3  11      130.32      130.89     15.17 o 
   9   3  11      653.31      624.67     28.13 o 
  11   3  11       26.09       25.43     12.58 o 
  13   3  11      791.61      799.95     37.12 o 
  15   3  11        7.00        0.74     14.68 o 
  17   3  11     1011.72     1026.85     58.02 o 
 -28   4  11       13.85       33.46     20.26 o 
 -26   4  11       30.39       34.44     15.38 o 
 -24   4  11        0.04       -7.55     11.01 o 
 -22   4  11      478.63      494.51     24.85 o 
 -20   4  11      562.32      621.57     26.25 o 
 -18   4  11        3.53       17.43      8.55 o 
 -16   4  11       33.17       38.97      9.45 o 
 -14   4  11      880.74      840.80     26.09 o 
 -12   4  11     1351.91     1356.51     30.90 o 
 -10   4  11      313.83      331.86     16.32 o 
  -8   4  11       50.28       36.19      8.81 o 
  -6   4  11      510.92      492.39     26.27 o 
  -4   4  11       45.25       39.18      8.74 o 
  -2   4  11      101.57      107.24     10.97 o 
   0   4  11      236.84      239.71     15.62 o 
   2   4  11     1014.90      940.31     29.11 o 
   4   4  11        3.57        7.79      7.87 o 
   6   4  11        1.60        6.98      9.52 o 
   8   4  11        0.11       -2.63     11.08 o 
  10   4  11       21.06       10.69     11.64 o 
  12   4  11      622.60      564.49     32.71 o 
  14   4  11        7.79       14.90     15.50 o 
  16   4  11      273.28      302.97     32.83 o 
 -27   5  11       57.29       40.97     18.64 o 
 -25   5  11       31.46       31.62     12.64 o 
 -23   5  11      109.41      103.70     15.80 o 
 -21   5  11      197.20      263.48     19.83 o 
 -19   5  11        5.45       15.88     10.01 o 
 -17   5  11     1128.20     1211.72     33.45 o 
 -15   5  11       37.95       46.27     11.08 o 
 -13   5  11     1541.84     1501.16     37.91 o 
 -11   5  11        8.59        9.14      7.72 o 
  -9   5  11      992.10      940.94     27.58 o 
  -7   5  11        6.47        9.53      7.77 o 
  -5   5  11     1665.72     1691.76     49.74 o 
  -3   5  11      241.18      219.79     16.84 o 
  -1   5  11      273.49      248.92     16.70 o 
   1   5  11        3.93       -1.07      8.22 o 
   3   5  11       24.66       24.20      9.93 o 
   5   5  11       19.27       33.37     10.93 o 
   7   5  11        1.59       -0.67     11.08 o 
   9   5  11      302.97      288.13     27.43 o 
  11   5  11      387.66      447.12     36.43 o 
  13   5  11      741.23      700.24     51.03 o 
  15   5  11       26.33       17.65     18.45 o 
 -24   6  11      325.53      415.09     29.60 o 
 -22   6  11      445.51      425.28     37.47 o 
 -20   6  11     1024.97     1003.65     36.22 o 
 -18   6  11     1060.69     1029.90     37.27 o 
 -16   6  11      216.21      235.04     24.41 o 
 -14   6  11       88.94       68.49     15.49 o 
 -12   6  11     1801.73     1924.26     45.18 o 
 -10   6  11     2622.61     2608.81     52.75 o 
  -8   6  11      435.62      452.98     23.20 o 
  -6   6  11      271.34      281.15     18.89 o 
  -4   6  11      580.13      662.97     26.36 o 
  -2   6  11        2.38       -5.51      8.49 o 
   0   6  11      819.53      804.59     31.36 o 
   2   6  11       43.21       33.42     13.17 o 
   4   6  11      113.70       92.69     14.91 o 
   6   6  11      143.05      103.87     15.73 o 
   8   6  11      627.31      619.49     38.89 o 
  10   6  11        2.67       -7.29     16.28 o 
  12   6  11     1664.46     1838.44    101.73 o 
 -21   7  11      112.67       97.89     20.27 o 
 -19   7  11      175.84      173.67     20.86 o 
 -17   7  11      261.29      271.42     22.60 o 
 -15   7  11       39.53       35.94     14.64 o 
 -13   7  11      401.16      409.25     25.70 o 
 -11   7  11      117.00      101.78     15.27 o 
  -9   7  11      457.90      477.21     26.70 o 
  -7   7  11      306.67      309.24     20.68 o 
  -5   7  11     1282.35     1337.27     38.65 o 
  -3   7  11      284.78      307.43     21.90 o 
  -1   7  11       63.04       39.83     13.28 o 
   1   7  11       62.38       73.26     14.67 o 
   3   7  11       31.36       29.65     12.55 o 
   5   7  11       54.95       36.51     14.45 o 
   7   7  11     1332.55     1348.45     52.28 o 
   9   7  11        2.43       -9.28     15.27 o 
 -16   8  11       35.04       32.42     17.13 o 
 -14   8  11        0.00        4.12     13.62 o 
 -12   8  11      182.25      163.44     20.30 o 
 -10   8  11      103.96       71.09     15.24 o 
  -8   8  11      129.47      140.69     18.78 o 
  -6   8  11      156.87      153.48     17.38 o 
  -4   8  11      237.15      224.50     22.31 o 
  -2   8  11      129.56      134.96     21.65 o 
   0   8  11       33.35       32.80     15.25 o 
   2   8  11      727.50      885.61     38.87 o 
   4   8  11      206.81      225.41     24.17 o 
 -30   0  12       58.79       71.00     34.87 o 
 -28   0  12       94.30       79.59     35.79 o 
 -26   0  12     2409.45     2512.55     95.69 o 
 -24   0  12     1013.21      986.96    110.82 o 
 -22   0  12       73.80       91.01     24.30 o 
 -20   0  12      757.10      748.35    119.08 o 
 -18   0  12      116.41      113.98     23.34 o 
 -16   0  12     1826.64     1636.84     67.22 o 
 -14   0  12       82.11      100.73     15.02 o 
 -12   0  12     1485.86     1186.63     56.17 o 
 -10   0  12     3523.95     3126.42     59.51 o 
  -8   0  12     3777.55     3426.87     76.75 o 
  -6   0  12     1098.29     1396.29     37.30 o 
  -4   0  12      749.93      811.73     31.91 o 
  -2   0  12     2556.60     2336.46     49.36 o 
   0   0  12      527.62      582.91     28.06 o 
   2   0  12      638.40      669.87     30.97 o 
   4   0  12     1224.82     1183.19     39.99 o 
   6   0  12      161.84      154.14     18.90 o 
   8   0  12      309.94      300.90     25.64 o 
  10   0  12       22.82       15.64     18.15 o 
  12   0  12      486.25      503.80     47.17 o 
  14   0  12      272.41      330.63     42.26 o 
  16   0  12      493.30      468.14     65.64 o 
  18   0  12      125.22      111.02     57.98 o 
 -31   1  12      492.66      330.87     83.47 o 
 -29   1  12        0.99       28.71     19.75 o 
 -27   1  12      234.49      225.83     29.49 o 
 -25   1  12        5.67       20.50     14.17 o 
 -23   1  12      138.19      147.15     20.63 o 
 -21   1  12     1274.45     1195.55     48.33 o 
 -19   1  12      679.19      663.19     30.98 o 
 -17   1  12      447.20      419.13     25.66 o 
 -15   1  12       25.32       13.78      9.18 o 
 -13   1  12      745.02      627.45     23.58 o 
 -11   1  12       60.38       19.89     10.47 o 
  -9   1  12     1097.44     1148.50     24.21 o 
  -7   1  12       46.18       83.73      8.83 o 
  -5   1  12     1850.78     1795.20     32.54 o 
  -3   1  12      267.79      269.35     22.85 o 
  -1   1  12     2261.59     2162.28     40.89 o 
   1   1  12      128.73      120.78     12.03 o 
   3   1  12     3317.98     3318.97     51.48 o 
   5   1  12       11.08       -2.05      9.47 o 
   7   1  12      156.68      118.11     18.19 o 
   9   1  12      325.11      340.28     22.12 o 
  11   1  12      131.52      143.11     17.31 o 
  13   1  12      118.42       84.73     17.14 o 
  15   1  12      205.76      210.45     36.64 o 
  17   1  12      255.47      311.39     44.71 o 
 -30   2  12       14.23       -3.34     21.76 o 
 -28   2  12       23.14       46.75     20.95 o 
 -26   2  12       58.66       43.12     17.39 o 
 -24   2  12       11.33       35.95     14.49 o 
 -22   2  12      510.49      513.05     29.41 o 
 -20   2  12      716.94      634.19     33.41 o 
 -18   2  12        0.03        8.89      9.00 o 
 -16   2  12       23.16       30.20     10.97 o 
 -14   2  12        0.43       13.43      8.04 o 
 -12   2  12        5.57       -5.54      6.62 o 
 -10   2  12      198.44      172.39     14.68 o 
  -8   2  12     1876.41     1866.01     30.99 o 
  -6   2  12      822.20      765.25     21.34 o 
  -4   2  12       23.16       22.18      7.53 o 
  -2   2  12     2230.47     2389.46     44.73 o 
   0   2  12       44.26       29.83     13.17 o 
   2   2  12       15.92       27.57      8.91 o 
   4   2  12      731.09      702.86     32.57 o 
   6   2  12      120.07      109.70     13.66 o 
   8   2  12      319.49      373.35     25.44 o 
  10   2  12      213.18      238.18     20.42 o 
  12   2  12      401.96      395.81     31.15 o 
  14   2  12        5.61       18.35     15.89 o 
  16   2  12        1.62       -3.51     16.87 o 
  18   2  12       74.42       36.42     35.03 o 
 -29   3  12       71.79       69.50     25.01 o 
 -27   3  12      338.98      310.78     31.44 o 
 -25   3  12      557.50      537.00     35.70 o 
 -23   3  12      252.00      185.55     20.45 o 
 -21   3  12       14.16       30.31     12.57 o 
 -19   3  12      390.17      373.66     23.53 o 
 -17   3  12      440.68      466.54     21.51 o 
 -15   3  12      292.09      291.72     17.33 o 
 -13   3  12     1706.45     1572.53     31.57 o 
 -11   3  12     1423.52     1405.89     50.99 o 
  -9   3  12      833.46      823.18     27.55 o 
  -7   3  12      430.82      409.56     24.56 o 
  -5   3  12     2177.02     2150.93     44.30 o 
  -3   3  12     4440.06     4412.28     62.59 o 
  -1   3  12     2217.80     2185.84     42.05 o 
   1   3  12       95.26       75.08     11.80 o 
   3   3  12        0.25       11.93      9.72 o 
   5   3  12        0.22        0.36      9.81 o 
   7   3  12        0.35        7.95     10.74 o 
   9   3  12      123.76      144.57     17.52 o 
  11   3  12       31.49       14.44     12.73 o 
  13   3  12      124.19      151.01     24.69 o 
  15   3  12      124.42       85.87     28.09 o 
  17   3  12      726.13      749.02     80.92 o 
 -28   4  12      619.32      631.24     50.88 o 
 -26   4  12       20.65       16.54     14.10 o 
 -24   4  12      356.71      409.30     29.81 o 
 -22   4  12      630.73      638.06     51.36 o 
 -20   4  12     1203.43     1280.34     35.08 o 
 -18   4  12       71.94       78.93     11.65 o 
 -16   4  12      580.99      613.86     24.76 o 
 -14   4  12      261.62      272.30     17.30 o 
 -12   4  12      130.89      136.67     12.41 o 
 -10   4  12      276.07      257.58     16.50 o 
  -8   4  12     2604.23     2620.81     46.13 o 
  -6   4  12      858.95      921.61     29.14 o 
  -4   4  12        6.28        3.94      7.79 o 
  -2   4  12     1351.79     1340.15     31.60 o 
   0   4  12     1280.63     1337.89     33.86 o 
   2   4  12     2615.45     2594.21     49.45 o 
   4   4  12        2.24        6.32     10.17 o 
   6   4  12        2.93       11.83     11.07 o 
   8   4  12        8.32       15.01     12.94 o 
  10   4  12       35.32       42.51     16.21 o 
  12   4  12      145.51      152.02     36.47 o 
  14   4  12      259.05      279.18     32.52 o 
 -25   5  12       17.96       44.21     15.88 o 
 -23   5  12      831.55      856.58     33.51 o 
 -21   5  12      262.39      281.14     20.80 o 
 -19   5  12        4.39       20.46      9.72 o 
 -17   5  12      436.43      481.08     27.40 o 
 -15   5  12      648.44      679.38     26.46 o 
 -13   5  12       31.92       37.94     10.89 o 
 -11   5  12       86.42       67.99     12.17 o 
  -9   5  12        1.73        5.45      8.13 o 
  -7   5  12     1646.82     1731.41     38.15 o 
  -5   5  12      803.97      843.36     29.47 o 
  -3   5  12      849.82      946.05     31.25 o 
  -1   5  12      110.94       69.27     14.16 o 
   1   5  12        0.23        0.52      9.36 o 
   3   5  12      874.44      868.82     30.79 o 
   5   5  12        1.63        9.50     11.88 o 
   7   5  12      856.54      796.00     39.47 o 
   9   5  12      205.17      193.64     26.31 o 
  11   5  12      225.07      196.23     30.81 o 
  13   5  12       18.69       14.40     19.90 o 
 -24   6  12       13.99       38.58     16.03 o 
 -22   6  12       95.28       90.13     15.75 o 
 -20   6  12       86.67      106.84     16.35 o 
 -18   6  12       43.15       16.32     11.88 o 
 -16   6  12       93.64       93.22     16.84 o 
 -14   6  12       50.95       48.69     12.40 o 
 -12   6  12        0.17        3.45      9.55 o 
 -10   6  12        1.43        2.29      9.90 o 
  -8   6  12       87.40       64.67     12.40 o 
  -6   6  12        0.01       10.56      9.17 o 
  -4   6  12       34.55       56.79     12.10 o 
  -2   6  12      162.95      133.64     16.79 o 
   0   6  12       31.26       16.56     11.30 o 
   2   6  12      324.56      317.02     25.26 o 
   4   6  12        0.71        3.60     10.93 o 
   6   6  12        0.33       -3.85     13.43 o 
   8   6  12       19.28        9.95     16.44 o 
  10   6  12       21.44       46.98     21.22 o 
 -21   7  12        0.60       28.99     17.78 o 
 -19   7  12        6.68       15.54     15.77 o 
 -17   7  12       45.65       33.99     14.46 o 
 -15   7  12      124.84      111.39     17.80 o 
 -13   7  12      620.93      706.85     34.34 o 
 -11   7  12      268.72      286.00     24.05 o 
  -9   7  12      110.16       77.55     15.25 o 
  -7   7  12      230.86      168.32     18.18 o 
  -5   7  12      477.38      413.00     26.41 o 
  -3   7  12        9.52       26.48     11.99 o 
  -1   7  12      147.98      162.21     21.13 o 
   1   7  12      194.82      223.06     23.79 o 
   3   7  12      330.42      300.66     26.31 o 
   5   7  12       44.38       51.14     16.69 o 
   7   7  12      995.25     1034.46     51.84 o 
 -14   8  12        0.29       24.16     16.24 o 
 -12   8  12       57.83       66.48     16.37 o 
 -10   8  12        7.16       11.69     13.30 o 
  -8   8  12      322.22      335.72     26.36 o 
  -6   8  12      892.58      959.30     45.38 o 
  -4   8  12       92.90      102.17     20.38 o 
  -2   8  12      821.48      795.19     42.58 o 
   0   8  12      268.50      277.19     25.45 o 
   2   8  12     1617.31     1824.24     62.32 o 
 -29   1  13        2.88       39.68     17.92 o 
 -27   1  13      112.98       92.15     22.54 o 
 -25   1  13      190.65      215.89     26.52 o 
 -23   1  13      947.54      968.35     44.48 o 
 -21   1  13      159.41      179.14     24.42 o 
 -19   1  13     1222.75     1261.82     41.14 o 
 -17   1  13        4.53        8.99     10.51 o 
 -15   1  13      792.22      667.94     42.75 o 
 -13   1  13      676.51      630.76     24.51 o 
 -11   1  13       24.51       39.69     10.73 o 
  -9   1  13      172.43      156.38     12.60 o 
  -7   1  13       42.78       21.71      8.98 o 
  -5   1  13     1069.11      957.95     28.20 o 
  -3   1  13      967.25      884.68     27.05 o 
  -1   1  13      731.56      732.91     26.04 o 
   1   1  13        0.62       -2.45      6.78 o 
   3   1  13      165.98      154.56     16.66 o 
   5   1  13        2.53       20.77     11.08 o 
   7   1  13     3703.27     3754.06     65.71 o 
   9   1  13       11.29       13.65     11.15 o 
  11   1  13      274.37      278.22     25.28 o 
  13   1  13      620.75      618.98     73.18 o 
  15   1  13        3.38       17.16     23.06 o 
 -30   2  13      267.39      193.30     34.62 o 
 -28   2  13      236.64      244.87     37.42 o 
 -26   2  13      330.44      293.53     39.04 o 
 -24   2  13      657.74      703.69     41.03 o 
 -22   2  13      183.06      205.28     22.46 o 
 -20   2  13      474.43      473.99     36.77 o 
 -18   2  13     1966.46     1861.17     48.42 o 
 -16   2  13      408.29      447.43     31.00 o 
 -14   2  13      128.53      162.09     15.91 o 
 -12   2  13      880.76      882.14     41.22 o 
 -10   2  13        0.64        3.48      8.41 o 
  -8   2  13       19.59       12.12      7.95 o 
  -6   2  13      377.10      352.72     18.46 o 
  -4   2  13      943.35      895.23     35.97 o 
  -2   2  13       18.02       27.20      9.73 o 
   0   2  13     1027.82      953.79     32.58 o 
   2   2  13     4079.32     3988.61     70.27 o 
   4   2  13     1889.64     1886.19     47.26 o 
   6   2  13      203.14      200.55     19.74 o 
   8   2  13       47.15       65.13     13.87 o 
  10   2  13        1.54        1.69     11.43 o 
  12   2  13      750.96      803.29     45.16 o 
  14   2  13      139.19      134.98     24.60 o 
  16   2  13       14.08       19.84     24.95 o 
 -29   3  13      158.92      237.45     47.67 o 
 -27   3  13       67.48       47.03     23.13 o 
 -25   3  13       84.64       84.80     18.77 o 
 -23   3  13      424.98      417.19     29.11 o 
 -21   3  13      467.56      458.31     29.55 o 
 -19   3  13      147.31      113.33     15.49 o 
 -17   3  13      721.63      737.86     29.96 o 
 -15   3  13      255.76      222.58     19.02 o 
 -13   3  13      325.12      370.66     19.55 o 
 -11   3  13      428.59      403.18     22.35 o 
  -9   3  13     1287.76     1305.72     30.90 o 
  -7   3  13     1782.34     1712.22     45.87 o 
  -5   3  13      264.12      250.01     17.79 o 
  -3   3  13        3.91       12.13      8.54 o 
  -1   3  13     3908.92     3696.17     66.56 o 
   1   3  13      754.86      806.07     32.36 o 
   3   3  13       90.75       85.64     14.95 o 
   5   3  13      194.43      202.98     20.57 o 
   7   3  13      430.32      403.37     27.41 o 
   9   3  13       31.99       12.48     14.13 o 
  11   3  13        2.62       -6.39     15.08 o 
  13   3  13        2.73       15.18     17.17 o 
  15   3  13       12.16       13.60     18.34 o 
 -26   4  13       28.66       28.94     15.51 o 
 -24   4  13        7.02       14.75     13.45 o 
 -22   4  13      211.94      210.14     24.96 o 
 -20   4  13       89.52       99.25     15.80 o 
 -18   4  13       18.11       16.10     10.39 o 
 -16   4  13     1533.14     1597.63     37.10 o 
 -14   4  13      771.36      768.43     28.37 o 
 -12   4  13      811.46      851.90     37.16 o 
 -10   4  13       17.55       11.82      8.89 o 
  -8   4  13      293.29      295.98     25.36 o 
  -6   4  13      585.09      541.84     36.91 o 
  -4   4  13      255.12      269.20     18.94 o 
  -2   4  13      386.35      398.75     22.02 o 
   0   4  13       15.72       28.20     10.83 o 
   2   4  13      524.88      536.87     28.95 o 
   4   4  13      221.92      172.39     19.34 o 
   6   4  13      177.34      192.22     22.23 o 
   8   4  13      111.01       89.21     19.23 o 
  10   4  13       34.82       60.49     20.81 o 
  12   4  13       20.04       48.66     22.59 o 
  14   4  13       20.39       11.33     27.24 o 
 -25   5  13       15.12       41.96     19.25 o 
 -23   5  13      176.54      218.84     24.25 o 
 -21   5  13       84.22       97.62     15.45 o 
 -19   5  13     1634.72     1682.11     39.29 o 
 -17   5  13      496.62      519.54     25.29 o 
 -15   5  13      167.01      162.75     17.74 o 
 -13   5  13       51.02       44.08     12.76 o 
 -11   5  13       19.65       25.38     10.94 o 
  -9   5  13      160.83      132.63     14.67 o 
  -7   5  13       17.05       14.53      9.08 o 
  -5   5  13      142.67      116.34     14.88 o 
  -3   5  13      623.64      624.34     27.75 o 
  -1   5  13      341.42      413.24     25.45 o 
   1   5  13       41.40       28.40     11.22 o 
   3   5  13      395.62      381.45     27.14 o 
   5   5  13      147.54      158.84     22.58 o 
   7   5  13      932.56      895.22     47.39 o 
   9   5  13      220.68      183.39     31.15 o 
  11   5  13      412.01      526.74     47.40 o 
 -22   6  13      403.05      476.05     30.54 o 
 -20   6  13      181.84      164.44     19.11 o 
 -18   6  13      220.28      224.87     23.19 o 
 -16   6  13      204.37      177.10     20.44 o 
 -14   6  13       84.83       92.39     15.91 o 
 -12   6  13     1645.61     1779.88     45.94 o 
 -10   6  13       19.75       22.43     12.60 o 
  -8   6  13      127.64       93.06     15.11 o 
  -6   6  13      827.76      979.26     34.41 o 
  -4   6  13      418.43      390.97     24.37 o 
  -2   6  13       70.20       85.84     15.96 o 
   0   6  13      480.82      455.67     28.14 o 
   2   6  13      729.52      800.48     38.31 o 
   4   6  13       75.36       42.44     17.73 o 
   6   6  13      336.30      323.32     36.49 o 
   8   6  13       57.25       56.43     33.00 o 
 -19   7  13      177.91      186.80     25.01 o 
 -17   7  13      446.81      519.96     33.51 o 
 -15   7  13      267.21      269.47     25.53 o 
 -13   7  13       90.94       93.15     16.78 o 
 -11   7  13        0.06       -0.82     11.96 o 
  -9   7  13       49.77       65.40     15.43 o 
  -7   7  13      147.36      125.29     20.68 o 
  -5   7  13      115.19      101.81     19.22 o 
  -3   7  13      109.76       60.54     17.67 o 
  -1   7  13      173.47      189.82     24.11 o 
   1   7  13      775.82      855.47     56.97 o 
   3   7  13       99.21      114.65     20.65 o 
   5   7  13      179.25      221.01     41.30 o 
 -12   8  13        3.81        8.81     17.28 o 
 -10   8  13       28.20       16.68     15.33 o 
  -8   8  13      323.76      293.53     27.47 o 
  -6   8  13        0.04       -2.62     14.03 o 
  -4   8  13       42.12       16.16     17.23 o 
  -2   8  13       71.23       99.15     30.80 o 
 -30   0  14       29.44       39.37     33.51 o 
 -28   0  14      465.98      474.41     53.93 o 
 -26   0  14        8.35        2.34     25.66 o 
 -24   0  14       59.28       62.41     32.61 o 
 -22   0  14       37.93       49.76     22.59 o 
 -20   0  14     1499.37     1392.46     67.79 o 
 -18   0  14       65.14       79.65     24.08 o 
 -16   0  14      556.68      567.28     45.11 o 
 -14   0  14      290.56      262.32     32.42 o 
 -12   0  14     1905.00     2026.54     58.03 o 
 -10   0  14     2591.39     2335.08     59.19 o 
  -8   0  14     1790.29     1622.25     89.50 o 
  -6   0  14       45.00       -6.09     16.10 o 
  -4   0  14      514.14      428.80     31.79 o 
  -2   0  14       11.55        0.75     11.28 o 
   0   0  14     1523.13     1546.73     56.81 o 
   2   0  14       57.43       60.86     16.20 o 
   4   0  14     3302.26     3338.25    106.57 o 
   6   0  14       13.23       16.69     17.52 o 
   8   0  14       67.07       73.31     24.17 o 
  10   0  14      702.87      829.33     72.44 o 
  12   0  14     1353.35     1489.47     92.13 o 
  14   0  14      313.30      268.42     50.80 o 
 -29   1  14        0.83        5.12     20.65 o 
 -27   1  14      105.76       68.98     21.70 o 
 -25   1  14       48.62       52.41     17.15 o 
 -23   1  14       85.23       46.86     18.82 o 
 -21   1  14       11.06       11.68     17.82 o 
 -19   1  14      546.97      555.40     38.89 o 
 -17   1  14      155.42      128.52     18.20 o 
 -15   1  14     3073.34     2861.51     60.41 o 
 -13   1  14      244.82      243.85     18.72 o 
 -11   1  14      282.57      253.26     32.68 o 
  -9   1  14      113.08      101.87     13.89 o 
  -7   1  14      837.76      911.15     33.18 o 
  -5   1  14        3.78       11.14      8.84 o 
  -3   1  14      377.60      315.98     21.14 o 
  -1   1  14      791.38      779.41     28.10 o 
   1   1  14        8.10       10.55      8.99 o 
   3   1  14       35.95       35.01     15.28 o 
   5   1  14      819.08      866.13     35.66 o 
   7   1  14      691.52      679.69     31.02 o 
   9   1  14      962.08      971.55     44.34 o 
  11   1  14       48.22       48.30     23.16 o 
  13   1  14      212.22      192.05     33.05 o 
  15   1  14      131.84       96.72     86.30 o 
 -28   2  14       23.66      -10.27     16.05 o 
 -26   2  14       40.00       -9.74     16.87 o 
 -24   2  14      312.58      332.15     39.19 o 
 -22   2  14      159.55      137.40     21.33 o 
 -20   2  14      370.63      367.25     31.91 o 
 -18   2  14      194.98      177.97     22.45 o 
 -16   2  14       81.47       83.40     13.64 o 
 -14   2  14       18.80       15.33     10.32 o 
 -12   2  14        6.09       -3.04      9.51 o 
 -10   2  14      330.57      325.67     22.99 o 
  -8   2  14       12.94        6.60      8.46 o 
  -6   2  14      222.95      185.37     16.19 o 
  -4   2  14        7.40       21.43      9.31 o 
  -2   2  14      197.39      212.62     19.13 o 
   0   2  14        7.16       13.61     10.17 o 
   2   2  14      694.08      663.84     30.88 o 
   4   2  14        2.31        5.45     10.49 o 
   6   2  14       62.78       52.62     14.32 o 
   8   2  14      599.31      645.17     34.59 o 
  10   2  14       82.25       76.44     20.17 o 
  12   2  14      198.26      196.57     28.53 o 
  14   2  14      160.97      188.54     38.57 o 
 -27   3  14      110.13       83.30     21.60 o 
 -25   3  14       61.81        9.93     19.32 o 
 -23   3  14       32.98       30.20     14.92 o 
 -21   3  14      565.74      535.31     33.64 o 
 -19   3  14      291.35      338.68     24.58 o 
 -17   3  14      128.44      127.38     17.14 o 
 -15   3  14        7.72       13.22     10.23 o 
 -13   3  14      512.39      525.47     30.86 o 
 -11   3  14       52.35       66.93     16.39 o 
  -9   3  14      171.96      180.19     16.83 o 
  -7   3  14      598.89      604.95     29.37 o 
  -5   3  14        1.29       -8.23      8.23 o 
  -3   3  14      679.11      597.63     28.60 o 
  -1   3  14     1827.66     1728.36     45.58 o 
   1   3  14       47.19       45.59     13.12 o 
   3   3  14     1750.96     1769.28     54.79 o 
   5   3  14        1.38        5.73     11.84 o 
   7   3  14      172.89      188.57     23.62 o 
   9   3  14       60.85       38.35     19.42 o 
  11   3  14      115.52       80.25     24.63 o 
  13   3  14       19.22        1.90     20.59 o 
 -26   4  14        0.30       24.54     15.96 o 
 -24   4  14       94.65       83.17     18.63 o 
 -22   4  14        2.34        1.64     12.69 o 
 -20   4  14      290.06      283.15     23.92 o 
 -18   4  14      365.50      367.51     24.92 o 
 -16   4  14      695.39      757.15     35.41 o 
 -14   4  14     2629.74     2632.84     55.42 o 
 -12   4  14      409.01      441.20     26.12 o 
 -10   4  14      240.92      217.94     19.33 o 
  -8   4  14      380.86      420.17     24.99 o 
  -6   4  14      186.33      169.10     17.51 o 
  -4   4  14        0.92       29.27     11.02 o 
  -2   4  14       11.33       22.06     11.18 o 
   0   4  14      108.45      118.89     17.03 o 
   2   4  14      200.59      222.81     21.62 o 
   4   4  14     2375.43     2345.68     58.28 o 
   6   4  14      706.81      631.48     37.71 o 
   8   4  14      210.78      245.64     57.66 o 
  10   4  14      108.06      102.99     26.18 o 
 -23   5  14        1.44        8.76     13.95 o 
 -21   5  14        0.66        2.54     13.51 o 
 -19   5  14      840.56      850.83     38.75 o 
 -17   5  14       34.06       18.66     12.42 o 
 -15   5  14      609.04      658.97     31.51 o 
 -13   5  14      266.05      338.56     24.91 o 
 -11   5  14      538.82      480.28     29.52 o 
  -9   5  14     1098.12     1204.21     35.39 o 
  -7   5  14      155.00      142.15     16.01 o 
  -5   5  14      107.40       86.57     14.44 o 
  -3   5  14       26.05       23.26     12.85 o 
  -1   5  14     1049.22     1031.99     43.28 o 
   1   5  14      180.91      163.69     22.76 o 
   3   5  14        1.12        2.54     12.87 o 
   5   5  14       39.21       33.25     17.34 o 
   7   5  14      323.68      253.13     36.38 o 
   9   5  14      266.17      185.31     40.52 o 
 -20   6  14        9.15       24.65     14.43 o 
 -18   6  14        1.45        1.75     13.43 o 
 -16   6  14      191.61      180.13     20.90 o 
 -14   6  14       49.65       45.08     13.52 o 
 -12   6  14        3.59       -3.23     12.35 o 
 -10   6  14       31.05       14.58     13.17 o 
  -8   6  14      113.04      121.11     17.65 o 
  -6   6  14       72.00       74.35     14.72 o 
  -4   6  14      690.74      755.13     36.87 o 
  -2   6  14        1.51       15.04     13.03 o 
   0   6  14       23.32       31.02     16.29 o 
   2   6  14       40.87       29.60     18.51 o 
   4   6  14       22.07        0.81     22.00 o 
   6   6  14      424.36      434.88     64.68 o 
 -17   7  14       25.00       11.34     17.11 o 
 -15   7  14      250.87      217.65     25.62 o 
 -13   7  14       47.59       17.66     13.52 o 
 -11   7  14       41.55       33.70     15.56 o 
  -9   7  14       26.56        6.76     14.04 o 
  -7   7  14        2.09        8.41     13.26 o 
  -5   7  14        1.32        4.41     13.33 o 
  -3   7  14       55.67       58.97     16.58 o 
  -1   7  14      135.54       88.44     20.62 o 
   1   7  14       84.06       90.20     21.41 o 
 -27   1  15       29.92       39.16     23.73 o 
 -25   1  15        4.68       13.94     15.04 o 
 -23   1  15      457.03      494.89     73.15 o 
 -21   1  15      234.37      199.03     30.01 o 
 -19   1  15      130.94      115.21     19.81 o 
 -17   1  15       19.91       -2.51     11.97 o 
 -15   1  15      966.02      980.10     38.23 o 
 -13   1  15        0.14       10.66      9.58 o 
 -11   1  15     1189.81     1138.43     36.75 o 
  -9   1  15      163.21      205.13     20.90 o 
  -7   1  15      818.90      836.16     32.29 o 
  -5   1  15     1079.96     1041.78     34.76 o 
  -3   1  15       45.06       43.76     11.73 o 
  -1   1  15      172.51      180.17     19.91 o 
   1   1  15      322.36      312.86     26.33 o 
   3   1  15      227.57      213.54     20.76 o 
   5   1  15       45.58       31.29     13.37 o 
   7   1  15      211.86      170.58     24.60 o 
   9   1  15      235.47      206.98     44.67 o 
  11   1  15      751.11      690.56     60.76 o 
 -28   2  15      302.04      267.40     34.99 o 
 -26   2  15     1046.00     1049.24     51.46 o 
 -24   2  15       94.23       87.02     20.71 o 
 -22   2  15       82.12       69.29     18.16 o 
 -20   2  15      264.76      285.36     25.40 o 
 -18   2  15      223.09      278.07     24.65 o 
 -16   2  15      238.15      232.86     20.64 o 
 -14   2  15      978.39     1011.36     37.75 o 
 -12   2  15      472.87      503.82     28.09 o 
 -10   2  15     1797.09     1694.40     45.10 o 
  -8   2  15       20.55       17.12     11.62 o 
  -6   2  15     2363.65     2412.18     64.38 o 
  -4   2  15       18.24       30.18     12.44 o 
  -2   2  15      184.66      197.90     19.44 o 
   0   2  15      613.99      613.98     38.98 o 
   2   2  15       25.22        4.58     11.62 o 
   4   2  15      193.92      206.68     21.33 o 
   6   2  15      611.94      614.67     37.34 o 
   8   2  15     1166.13     1275.78     55.30 o 
  10   2  15       85.79       79.25     22.29 o 
  12   2  15        1.56       53.08     37.23 o 
 -27   3  15       13.07       -9.74     18.85 o 
 -25   3  15      211.75      181.03     27.04 o 
 -23   3  15       64.92       90.11     18.88 o 
 -21   3  15       54.09       28.78     15.08 o 
 -19   3  15        5.93        9.62     12.28 o 
 -17   3  15      142.10       95.88     16.64 o 
 -15   3  15      283.38      252.98     22.63 o 
 -13   3  15       73.49       68.24     15.05 o 
 -11   3  15      976.03      953.01     36.48 o 
  -9   3  15      936.65     1018.41     41.87 o 
  -7   3  15      232.11      232.59     23.08 o 
  -5   3  15      175.83      182.05     20.83 o 
  -3   3  15      400.37      465.80     27.62 o 
  -1   3  15      209.55      158.63     18.72 o 
   1   3  15       80.27       88.84     16.62 o 
   3   3  15      452.81      510.35     39.02 o 
   5   3  15       22.55       24.68     14.98 o 
   7   3  15      488.77      610.86     42.56 o 
   9   3  15       62.39       81.58     25.06 o 
  11   3  15      164.56      134.68     30.80 o 
 -24   4  15       14.57       40.72     16.99 o 
 -22   4  15       60.38       97.01     19.96 o 
 -20   4  15      227.09      188.73     22.60 o 
 -18   4  15      211.51      237.41     24.13 o 
 -16   4  15       24.41       39.34     14.92 o 
 -14   4  15       10.83       13.47     12.79 o 
 -12   4  15      171.45      161.20     19.75 o 
 -10   4  15        9.79       18.08     10.94 o 
  -8   4  15        0.03        0.89      9.75 o 
  -6   4  15        1.14        5.67     10.29 o 
  -4   4  15      816.50      876.92     40.44 o 
  -2   4  15      320.79      377.97     29.80 o 
   0   4  15       16.43       20.49     12.75 o 
   2   4  15       67.75       76.70     18.01 o 
   4   4  15      577.05      533.34     35.79 o 
   6   4  15        3.69       -6.37     16.31 o 
   8   4  15        9.43        0.83     18.57 o 
 -23   5  15       60.75       79.64     22.59 o 
 -21   5  15      163.58      149.55     25.84 o 
 -19   5  15      209.31      164.89     25.81 o 
 -17   5  15      152.46      133.06     37.16 o 
 -15   5  15      373.15      301.03     30.06 o 
 -13   5  15      711.79      747.14     37.70 o 
 -11   5  15      274.13      233.97     24.24 o 
  -9   5  15       65.73       73.73     15.24 o 
  -7   5  15       60.66       48.51     13.67 o 
  -5   5  15        5.69        3.30     11.28 o 
  -3   5  15      456.10      377.89     36.30 o 
  -1   5  15       54.29       32.82     16.63 o 
   1   5  15       24.86       19.86     16.54 o 
   3   5  15       70.08       67.38     21.55 o 
   5   5  15      261.21      231.82     33.36 o 
   7   5  15       64.95       67.12     28.63 o 
 -18   6  15        0.03       10.63     17.94 o 
 -16   6  15      812.74      850.37     40.44 o 
 -14   6  15       35.40       37.18     15.29 o 
 -12   6  15      554.93      539.76     34.61 o 
 -10   6  15      222.82      203.71     23.72 o 
  -8   6  15     2051.15     2120.43     54.73 o 
  -6   6  15      124.23       98.84     30.55 o 
  -4   6  15      532.20      524.76     39.68 o 
  -2   6  15      114.11      148.34     24.15 o 
   0   6  15       22.84       25.20     16.28 o 
   2   6  15       18.47       -3.27     20.28 o 
 -13   7  15       49.87       63.55     22.28 o 
 -11   7  15      951.94      990.52     57.60 o 
  -9   7  15       14.74       -8.47     13.92 o 
  -7   7  15      117.34      109.73     20.29 o 
  -5   7  15      119.43      102.31     23.15 o 
  -3   7  15     1064.66     1216.81     60.71 o 
 -26   0  16      784.98      773.23    263.27 o 
 -24   0  16      445.73      438.99     65.38 o 
 -22   0  16       63.24       46.71     23.83 o 
 -20   0  16      604.18      628.36     69.51 o 
 -18   0  16       11.66       21.07     19.74 o 
 -16   0  16      914.61      886.14     58.15 o 
 -14   0  16      436.63      372.09     48.97 o 
 -12   0  16        4.14       21.22     22.09 o 
 -10   0  16       27.64       21.34     16.23 o 
  -8   0  16     2784.56     3251.29    125.37 o 
  -6   0  16     1243.81     1139.59     57.43 o 
  -4   0  16     1564.11     1594.31     67.36 o 
  -2   0  16      229.78      229.11     32.19 o 
   0   0  16      622.32      709.32     61.04 o 
   2   0  16      197.56      209.04     43.17 o 
   4   0  16      718.56      777.11     71.56 o 
   6   0  16       77.91       11.41     40.09 o 
   8   0  16      414.41      493.34     91.70 o 
  10   0  16      542.69      451.30     91.29 o 
 -27   1  16       10.52       18.77     25.15 o 
 -25   1  16      439.83      413.40     35.77 o 
 -23   1  16       43.58       52.48     19.68 o 
 -21   1  16     1017.75      914.89     62.07 o 
 -19   1  16      103.55      122.93     20.54 o 
 -17   1  16        0.99       21.88     13.34 o 
 -15   1  16       55.19       48.72     15.84 o 
 -13   1  16      458.04      482.10     41.18 o 
 -11   1  16       38.91       16.36     16.54 o 
  -9   1  16      795.35      757.13     39.04 o 
  -7   1  16       16.93       14.45     10.31 o 
  -5   1  16        7.48        9.70     10.25 o 
  -3   1  16      312.42      344.52     27.58 o 
  -1   1  16     1331.26     1393.71     46.91 o 
   1   1  16      179.22      154.12     20.62 o 
   3   1  16        3.01        2.48     13.15 o 
   5   1  16      483.17      483.96     47.83 o 
   7   1  16       56.44      138.85     30.29 o 
   9   1  16       52.77       35.79     24.99 o 
 -26   2  16      346.71      322.97     37.28 o 
 -24   2  16       49.98       36.97     18.73 o 
 -22   2  16        1.46       13.70     18.70 o 
 -20   2  16        0.03        3.01     15.39 o 
 -18   2  16       95.82      115.54     19.53 o 
 -16   2  16        1.10       26.06     13.85 o 
 -14   2  16      152.03      147.83     18.87 o 
 -12   2  16      109.82      115.48     16.84 o 
 -10   2  16       16.57       24.01     12.20 o 
  -8   2  16       73.42      106.83     17.08 o 
  -6   2  16      267.70      257.09     27.71 o 
  -4   2  16      183.59      183.69     21.28 o 
  -2   2  16      120.68      114.40     19.07 o 
   0   2  16        2.13        8.22     13.68 o 
   2   2  16       99.05      103.69     17.45 o 
   4   2  16       88.10       82.20     19.31 o 
   6   2  16      329.99      339.84     33.89 o 
   8   2  16       41.70       53.09     20.30 o 
  10   2  16       10.56       39.00     23.68 o 
 -25   3  16      129.90      128.78     27.34 o 
 -23   3  16       70.60       80.54     21.21 o 
 -21   3  16        0.93       10.39     14.11 o 
 -19   3  16      165.58      168.83     26.80 o 
 -17   3  16      264.93      286.55     24.95 o 
 -15   3  16       14.79       15.11     11.77 o 
 -13   3  16       74.21       73.46     15.62 o 
 -11   3  16      207.43      283.51     27.31 o 
  -9   3  16      190.68      182.61     28.39 o 
  -7   3  16      804.06      787.28     42.85 o 
  -5   3  16      120.54      124.44     21.47 o 
  -3   3  16      586.62      585.92     38.89 o 
  -1   3  16      520.61      539.69     31.74 o 
   1   3  16        0.69        4.38     13.86 o 
   3   3  16        0.29        1.15     14.59 o 
   5   3  16       60.07       39.40     19.03 o 
   7   3  16       15.80       -0.19     17.35 o 
 -24   4  16      206.02      255.27     32.41 o 
 -22   4  16      361.15      302.59     36.14 o 
 -20   4  16       49.39       33.64     16.72 o 
 -18   4  16      131.27       83.79     17.34 o 
 -16   4  16        0.85       -3.96     14.23 o 
 -14   4  16      227.34      276.91     27.63 o 
 -12   4  16     1188.34     1244.20     45.34 o 
 -10   4  16      333.60      303.60     26.07 o 
  -8   4  16      442.17      383.77     32.68 o 
  -6   4  16      506.79      493.41     30.77 o 
  -4   4  16       56.93       49.53     14.56 o 
  -2   4  16      510.53      548.03     39.52 o 
   0   4  16        5.87       16.00     15.25 o 
   2   4  16     1171.64     1333.92     51.79 o 
   4   4  16      512.95      476.80     39.63 o 
   6   4  16       75.83       58.38     31.37 o 
 -21   5  16      870.36      938.93     61.01 o 
 -19   5  16       37.99       47.51     21.62 o 
 -17   5  16       58.37       42.95     20.13 o 
 -15   5  16       14.96       -0.66     16.99 o 
 -13   5  16      307.66      279.77     31.87 o 
 -11   5  16      865.76      923.47     50.47 o 
  -9   5  16      213.76      230.15     24.24 o 
  -7   5  16     1475.09     1582.43     68.75 o 
  -5   5  16      103.52      111.14     22.75 o 
  -3   5  16     1160.44     1183.68     53.48 o 
  -1   5  16      128.82      110.42     23.39 o 
   1   5  16       16.43        7.12     17.12 o 
   3   5  16        6.85       11.55     18.44 o 
 -16   6  16        5.89        1.45     21.14 o 
 -14   6  16        7.56       -2.80     15.41 o 
 -12   6  16      101.24      106.19     22.38 o 
 -10   6  16      330.78      371.03     36.85 o 
  -8   6  16       37.60       35.03     17.99 o 
  -6   6  16       19.78       42.08     18.67 o 
  -4   6  16        1.66       13.32     14.94 o 
  -2   6  16       14.02       16.67     16.49 o 
   0   6  16       82.66       88.39     39.12 o 
 -25   1  17        0.42        1.78     21.96 o 
 -23   1  17        0.59       20.59     17.45 o 
 -21   1  17       84.24       74.94     24.50 o 
 -19   1  17     1483.56     1590.20     59.61 o 
 -17   1  17      428.10      470.91     52.17 o 
 -15   1  17        5.45       14.78     15.92 o 
 -13   1  17      142.36      113.41     22.79 o 
 -11   1  17       24.45       23.17     13.57 o 
  -9   1  17      148.90      204.70     23.09 o 
  -7   1  17       35.72       27.23     14.47 o 
  -5   1  17       24.78       17.22     13.64 o 
  -3   1  17     1899.27     2013.09     58.07 o 
  -1   1  17       97.77       47.32     15.88 o 
   1   1  17       75.56       77.21     22.38 o 
   3   1  17      332.22      288.44     46.72 o 
   5   1  17       13.90       29.50     50.68 o 
   7   1  17        4.46       45.33     30.76 o 
 -24   2  17      383.42      345.60     41.27 o 
 -22   2  17     1797.36     1941.31     68.96 o 
 -20   2  17       71.23       68.34     22.36 o 
 -18   2  17      306.08      307.64     31.24 o 
 -16   2  17        0.27       -5.01     12.99 o 
 -14   2  17      768.66      798.49     44.27 o 
 -12   2  17      122.05       96.20     17.94 o 
 -10   2  17        1.26        4.58     13.49 o 
  -8   2  17      874.67      944.27     47.54 o 
  -6   2  17      230.43      251.56     28.38 o 
  -4   2  17      689.90      745.68     43.38 o 
  -2   2  17      375.19      406.83     31.72 o 
   0   2  17       61.55       71.50     19.48 o 
   2   2  17     1042.85     1115.39     60.20 o 
   4   2  17      502.74      536.64     56.79 o 
   6   2  17      423.07      378.66     41.82 o 
 -23   3  17       45.64       42.46     20.30 o 
 -21   3  17      488.66      561.86     44.94 o 
 -19   3  17       32.61       32.35     16.06 o 
 -17   3  17      656.28      610.24     49.11 o 
 -15   3  17       85.27       44.43     16.08 o 
 -13   3  17      101.62      117.42     21.21 o 
 -11   3  17      340.36      250.32     29.25 o 
  -9   3  17      108.76       89.78     23.78 o 
  -7   3  17        8.23       -0.75     15.19 o 
  -5   3  17      450.13      490.96     38.53 o 
  -3   3  17      434.95      490.38     42.38 o 
  -1   3  17       20.10       49.34     19.44 o 
   1   3  17     1142.10     1252.54     63.68 o 
   3   3  17        3.75       26.93     17.99 o 
   5   3  17      236.59      237.23     32.07 o 
 -22   4  17        7.51       35.67     20.57 o 
 -20   4  17       51.06       28.90     19.46 o 
 -18   4  17       91.87       61.71     21.41 o 
 -16   4  17     1002.44     1123.40     56.60 o 
 -14   4  17        0.31        1.71     15.06 o 
 -12   4  17       20.35       12.24     14.95 o 
 -10   4  17       11.02       19.74     15.20 o 
  -8   4  17       61.11       57.78     18.85 o 
  -6   4  17       17.94       10.33     17.41 o 
  -4   4  17        4.02       18.59     16.18 o 
  -2   4  17      294.55      262.16     42.54 o 
   0   4  17      651.69      622.75     59.33 o 
   2   4  17        0.83       22.16     17.33 o 
 -17   5  17      131.27      101.73     40.12 o 
 -15   5  17        0.06        9.71     16.55 o 
 -13   5  17       43.92        3.36     21.13 o 
 -11   5  17       27.52       15.07     17.01 o 
  -9   5  17       57.70       38.37     18.04 o 
  -7   5  17      104.19       95.55     21.30 o 
  -5   5  17      156.61      162.83     26.85 o 
  -3   5  17        1.30       18.94     17.60 o 
  -1   5  17      221.22      202.51     28.28 o 
 -24   0  18       10.04       12.03     67.59 o 
 -22   0  18      753.69      852.85     66.88 o 
 -20   0  18       18.27        4.81     24.06 o 
 -18   0  18        1.97       21.25     29.71 o 
 -16   0  18      283.97      418.62     58.90 o 
 -14   0  18     4709.47     5082.75    201.95 o 
 -12   0  18      727.65      734.26     79.11 o 
 -10   0  18       29.44       37.89     28.05 o 
  -8   0  18      296.09      276.36     38.35 o 
  -6   0  18      266.70      336.75     42.48 o 
  -4   0  18      722.57      918.45     98.67 o 
  -2   0  18        8.35      -20.61     20.61 o 
   0   0  18      602.51      411.20     90.46 o 
   2   0  18      144.61      118.32     54.59 o 
   4   0  18      180.48      302.34     74.22 o 
 -23   1  18       36.65       51.64     23.09 o 
 -21   1  18        9.85       21.27     17.76 o 
 -19   1  18     1231.68     1183.61     62.19 o 
 -17   1  18      558.82      526.75     58.06 o 
 -15   1  18      161.23      159.58     26.91 o 
 -13   1  18      169.92      137.05     25.40 o 
 -11   1  18       37.86       47.46     18.11 o 
  -9   1  18      421.86      440.58     35.69 o 
  -7   1  18        0.53       12.88     16.94 o 
  -5   1  18        2.51       -2.29     14.04 o 
  -3   1  18        4.90       18.34     19.53 o 
  -1   1  18      297.37      275.29     39.96 o 
   1   1  18      385.22      292.95     54.17 o 
   3   1  18      192.02      171.55     40.19 o 
   5   1  18      426.69      450.56     68.98 o 
 -22   2  18        4.27       28.59     19.72 o 
 -20   2  18       46.88        0.15     24.17 o 
 -18   2  18       34.45       32.93     18.02 o 
 -16   2  18       32.99       15.90     17.17 o 
 -14   2  18        0.81        4.23     15.25 o 
 -12   2  18      173.31      179.21     26.67 o 
 -10   2  18      590.23      592.04     41.58 o 
  -8   2  18       43.41       38.52     18.74 o 
  -6   2  18      114.30      122.74     24.56 o 
  -4   2  18      188.63      124.83     27.56 o 
  -2   2  18      404.69      349.87     34.75 o 
   0   2  18       39.60       45.49     22.09 o 
   2   2  18        4.36       15.65     18.53 o 
   4   2  18      599.78      741.64     63.16 o 
 -21   3  18      439.37      423.07     39.19 o 
 -19   3  18       69.53       74.03     19.35 o 
 -17   3  18      264.84      271.76     33.04 o 
 -15   3  18       24.06       11.87     16.03 o 
 -13   3  18      171.67      160.00     26.04 o 
 -11   3  18       70.16       50.95     19.89 o 
  -9   3  18       41.22       57.42     20.81 o 
  -7   3  18     1321.03     1358.87     66.76 o 
  -5   3  18      351.14      379.92     40.27 o 
  -3   3  18        0.33       17.34     17.40 o 
  -1   3  18      293.13      268.25     34.44 o 
   1   3  18       56.35       43.57     21.20 o 
 -18   4  18      696.96      773.66     52.55 o 
 -16   4  18       21.56        7.68     17.70 o 
 -14   4  18      666.64      744.50     53.52 o 
 -12   4  18      307.19      316.96     32.57 o 
 -10   4  18      203.21      207.46     28.64 o 
  -8   4  18        3.12        2.54     16.42 o 
  -6   4  18        4.36        6.68     17.13 o 
  -4   4  18        0.78       34.29     23.15 o 
  -2   4  18       28.00       53.83     21.73 o 
 -13   5  18      290.59      304.28     58.28 o 
 -11   5  18      266.69      232.58     39.04 o 
  -9   5  18      980.60      978.65     61.71 o 
  -7   5  18      121.88      139.89     31.89 o 
 -21   1  19       98.55       34.36     47.97 o 
 -19   1  19      240.18      240.92    114.43 o 
 -17   1  19       88.04       88.50     22.90 o 
 -15   1  19     1056.80     1162.39     62.52 o 
 -13   1  19       56.85       75.36     22.88 o 
 -11   1  19        2.76       -8.00     15.89 o 
  -9   1  19     1384.44     1378.31     79.01 o 
  -7   1  19       10.15       13.39     21.57 o 
  -5   1  19      145.88      141.57     32.47 o 
  -3   1  19        6.61      -17.69     17.69 o 
  -1   1  19      195.22      181.04     46.84 o 
   1   1  19      478.97      555.43    170.75 o 
 -20   2  19       68.19       88.92     28.85 o 
 -18   2  19      303.73      364.58     39.94 o 
 -16   2  19       11.24        6.18     18.16 o 
 -14   2  19      932.19      971.85     81.01 o 
 -12   2  19       82.26       83.49     29.22 o 
 -10   2  19     1965.95     2152.46     80.84 o 
  -8   2  19       32.71       34.42     18.09 o 
  -6   2  19       81.70       81.92     25.65 o 
  -4   2  19       40.66       42.82     20.95 o 
  -2   2  19      251.66      250.22     38.37 o 
   0   2  19       17.30       12.97     23.92 o 
 -17   3  19      283.17      242.84     35.56 o 
 -15   3  19        0.68      -14.48     14.48 o 
 -13   3  19      645.00      579.23     44.05 o 
 -11   3  19        8.71      -16.03     18.03 o 
  -9   3  19      278.22      259.99     38.06 o 
  -7   3  19        0.11      -15.35     25.48 o 
  -5   3  19     1442.20     1447.18     71.92 o 
  -3   3  19        0.04        2.14     19.80 o 
 -12   4  19      310.08      311.74     35.23 o 
 -10   4  19       11.31       -9.55     18.07 o 
  -8   4  19      151.55      181.71     28.43 o 
 -18   0  20      975.38     1149.79     92.88 o 
 -16   0  20      117.18      118.75     45.64 o 
 -14   0  20     1178.74     1394.05    118.48 o 
 -12   0  20       23.11       26.35     27.74 o 
 -10   0  20     1554.70     2097.49    184.32 o 
  -8   0  20     1300.66     1289.87     94.11 o 
  -6   0  20       31.80       90.05     56.64 o 
  -4   0  20      454.86      383.96     88.10 o 
 -17   1  20      257.51      259.39     38.45 o 
 -15   1  20        0.09       23.65     20.95 o 
 -13   1  20     1202.52     1321.21     67.81 o 
 -11   1  20       27.00       -5.42     22.75 o 
  -9   1  20       10.38       10.77     23.69 o 
  -7   1  20        4.15       10.09     21.20 o 
  -5   1  20      498.30      565.88     57.80 o 
 -14   2  20       37.31       14.86     25.30 o 
 -12   2  20      116.36      124.89     32.98 o 
 -10   2  20      226.85      282.67     43.16 o 
  -8   2  20       29.67       31.83     24.95 o 
  -6   2  20       10.85        1.21     26.08 o 
                                                 
